# Supplementary material for: Identification of QTLs for root color and carotenoid contents in Japanese orange carrot F2 populations
Source: Sci Rep. 2022 May 16;12:8063. doi: 10.1038/s41598-022-11544-7 (PMC9110420; doi:10.1038/s41598-022-11544-7)
Supplement: Supplementary file 1 — Supplementary Tables. [file 41598_2022_11544_MOESM1_ESM.xlsx]

## Sheet: Supp Table1
		Suppl. Table S1. Primers used in Sangar sequencing
	Primer name	Forward primer	Reverse primer
	For Or
	Or_1	CATCTGCACAAACCCATGTC	CTTAAGCCGCAAAACCTGAG
	Or_2	TTGTGGGACTTGTGTCTGCT	AGAACAATCCTCGCAACCAT
	Or_3	CAAGGCTACTCGGGAAGCTA	CATGGGTCATCATTGTGCAT
	Or_4	TCCCTTCCTCTCTCGTATGG	AGAAGACCCCCAAAGACGAT
	Or_5	TGGTTCGTTTCTGTTTTTCG	CGGACGCTAATAAGCCAAGT
	Or_6	TTGTGATCCATCGACAAAGTG	AAGCTGCCATCAGAAGTGGT
	Or_7	GGTTTGGATTCCAGAAATGCT	CAATGGCCGGTGCTATATCT
	Or_8	TATAGTGGGATCCTTGGCGTA	TTCAAGGAAGGGCATGTAGG
	Or_9	TGGACCCCATAGTAGCGTCT	TGTCCCGGAAAACAAGTAGG
	Or_10	GCTGCCATCGTGTATGGTTT	TGTGTGTCTATCCGGTGGAA
	For CYC-B
	LCY_1	GTTGCCCGGTTACAAACATC	GCGAGGCTCAGACATTTAGG
	LCY_2	CGATCCAAGACACTCAGCAA	TGGCCCATGTCATCTGTTTA
	LCY_3	CACAATCAAACTCGCCTTGA	TGAGTCTTTCTGGGCAATCA
	LCY_4	AATTCCATAGCCAGCCACAC	TGCAGATGGCAGAGAGTATCA

## Sheet: Supp Table2
Suppl. Table S2. Distribution of markers used for the association analysis and QTL analysis in F2 Populations A and B
Chromosome/linkage group	No. of markers for association analysis		No. of markers for QTL analysis
	Population A	Population B	Population A	Population B
1	353	308	284	258
2	328	287	294	–
2a	–	–	–	36
2b	–	–	–	215
3	526	196	465	164
4	329	244	38	189
5	435	177	394	–
5a	–	–	–	19
5b	–	–	–	135
6	401	226	365	213
7	253	209	226	193
8	250	126	243	96
9	231	97	172	68
Others	53	31	–	–
Total	3159	1901	2481	1586

## Sheet: Supp Table3
Suppl. Table S3. All markers and genetic positions in a linkage map of F2 population A
Chr	Genetic position, cM	Marker
1	0	DCARv2_Chr1_249584
1	0	DCARv2_Chr1_249608
1	0	DCARv2_Chr1_249870
1	0	DCARv2_Chr1_249888
1	0.69	DCARv2_Chr1_32170
1	0.69	DCARv2_Chr1_235695
1	0.69	DCARv2_Chr1_646279
1	1.728	DCARv2_Chr1_32472
1	1.728	DCARv2_Chr1_160739
1	1.728	DCARv2_Chr1_249601
1	2.417	DCARv2_Chr1_539842
1	2.761	DCARv2_Chr1_694484
1	2.761	DCARv2_Chr1_694488
1	2.761	DCARv2_Chr1_694490
1	2.761	DCARv2_Chr1_694511
1	2.761	DCARv2_Chr1_694891
1	2.761	DCARv2_Chr1_719587
1	2.761	DCARv2_Chr1_719588
1	3.105	DCARv2_Chr1_694481
1	7.768	DCARv2_S2010_29304
1	7.768	DCARv2_S2010_29317
1	7.768	DCARv2_S2010_29345
1	9.157	DCARv2_Chr1_1619685
1	9.157	DCARv2_Chr1_1968678
1	9.157	DCARv2_Chr1_1968681
1	9.5	DCARv2_Chr1_2095999
1	13.048	DCARv2_Chr1_3652405
1	14.79	DCARv2_Chr1_4311868
1	16.888	DCARv2_Chr1_4692061
1	18.277	DCARv2_Chr1_4981787
1	18.277	DCARv2_Chr1_5162352
1	18.277	DCARv2_Chr1_5162353
1	18.277	DCARv2_Chr1_5162374
1	18.277	DCARv2_Chr1_5162389
1	18.277	DCARv2_Chr1_5162396
1	18.277	DCARv2_Chr1_5162416
1	18.277	DCARv2_Chr1_5162441
1	26.444	DCARv2_Chr1_6951193
1	26.444	DCARv2_Chr1_6951478
1	26.444	DCARv2_Chr1_6951500
1	27.133	DCARv2_Chr1_7349252
1	30.315	DCARv2_Chr2_23156428
1	32.771	DCARv2_Chr1_11137932
1	36.319	DCARv2_Chr1_13659098
1	37.357	DCARv2_Chr1_14753914
1	37.357	DCARv2_Chr1_14757628
1	37.7	DCARv2_Chr1_14706180
1	39.089	DCARv2_Chr1_15596659
1	39.779	DCARv2_Chr1_15807974
1	39.779	DCARv2_Chr1_15808351
1	39.779	DCARv2_Chr1_15808354
1	39.779	DCARv2_Chr1_15808361
1	39.779	DCARv2_Chr1_15808368
1	39.779	DCARv2_Chr1_15808381
1	39.779	DCARv2_Chr1_15809770
1	39.779	DCARv2_Chr1_15832013
1	40.817	DCARv2_Chr1_16634795
1	40.817	DCARv2_Chr1_16634858
1	42.206	DCARv2_Chr1_22102817
1	42.206	DCARv2_Chr1_22102839
1	42.206	DCARv2_Chr1_22103229
1	42.206	DCARv2_Chr1_22103259
1	42.206	DCARv2_Chr1_22103262
1	42.206	DCARv2_Chr1_22103277
1	42.206	DCARv2_Chr1_22103290
1	42.55	DCARv2_Chr1_19610859
1	42.55	DCARv2_Chr1_19611226
1	43.24	DCARv2_Chr1_21517028
1	43.24	DCARv2_Chr1_21794150
1	43.24	DCARv2_Chr1_22249526
1	43.24	DCARv2_Chr1_22249845
1	43.24	DCARv2_Chr1_22249870
1	43.24	DCARv2_Chr1_22802779
1	43.24	DCARv2_Chr1_22838682
1	43.24	DCARv2_Chr1_22838732
1	43.583	DCARv2_Chr1_21759170
1	43.583	DCARv2_Chr1_21761512
1	43.583	DCARv2_Chr1_21761821
1	43.583	DCARv2_Chr1_21761828
1	43.583	DCARv2_Chr1_21843479
1	43.583	DCARv2_Chr1_21843485
1	43.583	DCARv2_Chr1_21843527
1	43.583	DCARv2_Chr1_22313033
1	43.583	DCARv2_Chr1_22313045
1	43.583	DCARv2_Chr1_22313092
1	43.583	DCARv2_Chr1_22313290
1	43.583	DCARv2_Chr1_22313317
1	43.583	DCARv2_Chr1_22313323
1	43.583	DCARv2_Chr1_22313332
1	43.583	DCARv2_Chr1_22464757
1	43.583	DCARv2_Chr1_22464793
1	43.927	DCARv2_Chr1_22555875
1	43.927	DCARv2_Chr1_22555919
1	43.927	DCARv2_Chr1_22813352
1	43.927	DCARv2_Chr1_22813547
1	44.27	DCARv2_Chr1_22313044
1	44.614	DCARv2_Chr1_22464766
1	44.614	DCARv2_Chr1_22465013
1	46.712	DCARv2_Chr1_27349124
1	47.75	DCARv2_Chr1_25414949
1	49.493	DCARv2_Chr1_28394282
1	49.493	DCARv2_Chr1_28394283
1	49.493	DCARv2_Chr1_28394284
1	49.493	DCARv2_Chr1_28394299
1	49.493	DCARv2_Chr1_28443463
1	50.531	DCARv2_Chr1_28576770
1	50.531	DCARv2_Chr1_28577026
1	50.874	DCARv2_Chr1_28941985
1	50.874	DCARv2_Chr1_28942413
1	51.913	DCARv2_Chr1_29995346
1	52.951	DCARv2_Chr1_29876240
1	52.951	DCARv2_Chr1_29979619
1	52.951	DCARv2_Chr1_30191073
1	53.294	DCARv2_Chr1_30090002
1	53.984	DCARv2_Chr1_30782032
1	54.328	DCARv2_Chr1_30682362
1	54.328	DCARv2_Chr1_30682421
1	54.328	DCARv2_Chr1_30682657
1	54.328	DCARv2_Chr1_30704558
1	54.328	DCARv2_Chr1_30722635
1	54.328	DCARv2_Chr1_30722638
1	54.328	DCARv2_Chr1_30722646
1	54.328	DCARv2_Chr1_30722672
1	54.328	DCARv2_Chr1_30722682
1	54.328	DCARv2_Chr1_30722692
1	54.328	DCARv2_Chr1_30722700
1	54.328	DCARv2_Chr1_30886262
1	54.328	DCARv2_Chr1_30900603
1	54.328	DCARv2_Chr1_30900612
1	54.328	DCARv2_Chr1_31063661
1	54.328	DCARv2_Chr1_31063672
1	54.328	DCARv2_Chr1_31063699
1	54.328	DCARv2_Chr1_31063700
1	54.328	DCARv2_Chr1_31233616
1	54.328	DCARv2_Chr1_31233641
1	54.671	DCARv2_Chr1_31112071
1	54.671	DCARv2_Chr1_31112458
1	54.671	DCARv2_Chr1_31112534
1	54.671	DCARv2_Chr1_31275614
1	55.015	DCARv2_Chr1_31467837
1	55.015	DCARv2_Chr1_31467949
1	55.015	DCARv2_Chr1_31468256
1	55.015	DCARv2_Chr1_31468282
1	55.359	DCARv2_Chr1_31628773
1	55.359	DCARv2_Chr1_31628809
1	55.359	DCARv2_Chr1_31630445
1	55.359	DCARv2_Chr1_31630475
1	56.048	DCARv2_Chr1_32472343
1	56.048	DCARv2_Chr1_32472346
1	56.048	DCARv2_Chr1_32472366
1	56.048	DCARv2_Chr1_32587557
1	56.048	DCARv2_Chr1_32620084
1	56.048	DCARv2_Chr1_32679462
1	56.048	DCARv2_Chr1_32679940
1	56.048	DCARv2_Chr1_32679966
1	56.048	DCARv2_Chr1_32683770
1	56.048	DCARv2_Chr1_32693618
1	56.048	DCARv2_Chr1_32694039
1	56.048	DCARv2_Chr1_32694048
1	56.048	DCARv2_Chr1_32694065
1	56.048	DCARv2_Chr1_32694094
1	56.048	DCARv2_Chr1_32717359
1	56.048	DCARv2_Chr1_32717366
1	57.086	DCARv2_Chr1_32272647
1	57.776	DCARv2_Chr1_34623876
1	59.518	DCARv2_Chr1_35243553
1	59.518	DCARv2_Chr1_35243610
1	59.518	DCARv2_Chr1_35296336
1	59.518	DCARv2_Chr1_35296370
1	59.518	DCARv2_Chr1_35296692
1	59.862	DCARv2_Chr1_35314163
1	60.9	DCARv2_Chr1_36631506
1	60.9	DCARv2_Chr1_36709414
1	61.244	DCARv2_Chr1_36892423
1	61.244	DCARv2_Chr1_37044963
1	61.244	DCARv2_Chr1_37185123
1	61.244	DCARv2_Chr1_37260846
1	61.244	DCARv2_Chr1_37570785
1	61.244	DCARv2_Chr1_37570847
1	61.933	DCARv2_Chr1_37609295
1	61.933	DCARv2_Chr1_37609322
1	61.933	DCARv2_Chr1_37609360
1	61.933	DCARv2_Chr1_37640504
1	61.933	DCARv2_Chr1_37640852
1	62.972	DCARv2_Chr1_39848143
1	62.972	DCARv2_Chr1_39848458
1	63.315	DCARv2_Chr1_40429435
1	63.315	DCARv2_Chr1_40602260
1	63.315	DCARv2_Chr1_40602494
1	64.005	DCARv2_Chr1_40809248
1	64.005	DCARv2_Chr1_40809296
1	64.005	DCARv2_Chr1_40809308
1	64.005	DCARv2_Chr1_40816455
1	64.005	DCARv2_Chr1_40967368
1	64.005	DCARv2_Chr1_40967428
1	64.005	DCARv2_Chr1_40967597
1	64.005	DCARv2_Chr1_40967602
1	64.005	DCARv2_Chr1_40967607
1	64.348	DCARv2_Chr1_40816070
1	64.348	DCARv2_Chr1_40869607
1	64.348	DCARv2_Chr1_40869623
1	64.348	DCARv2_Chr1_40869678
1	64.348	DCARv2_Chr1_40869682
1	64.348	DCARv2_Chr1_40967608
1	64.692	DCARv2_Chr1_41298534
1	64.692	DCARv2_Chr1_41298557
1	64.692	DCARv2_Chr1_41298572
1	64.692	DCARv2_Chr1_41298591
1	64.692	DCARv2_Chr1_41298592
1	64.692	DCARv2_Chr1_41298607
1	64.692	DCARv2_Chr1_41319995
1	64.692	DCARv2_Chr1_41320003
1	64.692	DCARv2_Chr1_41320024
1	64.692	DCARv2_Chr1_41320037
1	65.036	DCARv2_Chr1_41172364
1	66.074	DCARv2_Chr1_41743115
1	66.074	DCARv2_Chr1_41892765
1	66.074	DCARv2_Chr1_41892977
1	66.074	DCARv2_Chr1_41935319
1	66.074	DCARv2_Chr1_41935323
1	66.074	DCARv2_Chr1_41935325
1	66.417	DCARv2_Chr1_41630419
1	68.874	DCARv2_Chr1_44482111
1	69.912	DCARv2_Chr1_44810629
1	69.912	DCARv2_Chr1_44810958
1	69.912	DCARv2_Chr1_44810959
1	70.256	DCARv2_Chr1_44696396
1	70.256	DCARv2_Chr1_44847074
1	70.256	DCARv2_Chr1_44847112
1	70.256	DCARv2_Chr1_44847137
1	70.256	DCARv2_Chr1_44847497
1	73.803	DCARv2_Chr1_47932345
1	73.803	DCARv2_Chr1_47932372
1	74.147	DCARv2_Chr1_48018483
1	74.147	DCARv2_Chr1_48018503
1	74.147	DCARv2_Chr1_48018526
1	74.147	DCARv2_Chr1_48018544
1	74.147	DCARv2_Chr1_48018878
1	75.889	DCARv2_Chr1_48258717
1	75.889	DCARv2_Chr1_48258750
1	78.707	DCARv2_Chr1_48859391
1	78.707	DCARv2_Chr1_48859397
1	78.707	DCARv2_Chr1_48859405
1	78.707	DCARv2_Chr1_48859442
1	78.707	DCARv2_Chr1_48859460
1	78.707	DCARv2_Chr1_48859477
1	80.096	DCARv2_Chr1_49165334
1	80.44	DCARv2_Chr1_49164689
1	81.478	DCARv2_Chr1_49383122
1	82.516	DCARv2_Chr1_49567003
1	82.516	DCARv2_Chr1_49567381
1	82.516	DCARv2_Chr1_49567413
1	82.86	DCARv2_Chr1_49617948
1	86.407	DCARv2_Chr1_49961682
1	86.751	DCARv2_Chr1_50203736
1	86.751	DCARv2_Chr1_50203960
1	86.751	DCARv2_Chr1_50218331
1	86.751	DCARv2_Chr1_50218346
1	86.751	DCARv2_Chr1_50218766
1	86.751	DCARv2_Chr1_50241447
1	86.751	DCARv2_Chr1_50241467
1	86.751	DCARv2_Chr1_50466644
1	86.751	DCARv2_Chr1_50466677
1	86.751	DCARv2_Chr1_50466935
1	86.751	DCARv2_Chr1_50466965
1	86.751	DCARv2_Chr1_50466968
1	87.789	DCARv2_Chr1_50562336
1	88.133	DCARv2_Chr1_50676890
1	88.133	DCARv2_Chr1_50676935
1	88.476	DCARv2_Chr1_50866201
1	88.476	DCARv2_Chr1_50866621
1	88.476	DCARv2_Chr1_50866648
1	88.82	DCARv2_Chr1_50866682
1	88.82	DCARv2_Chr1_50961660
1	88.82	DCARv2_Chr1_50961662
1	89.858	DCARv2_Chr1_51026281
1	90.202	DCARv2_Chr1_51136649
1	90.545	DCARv2_Chr1_51239248
1	90.545	DCARv2_Chr1_51239263
1	90.545	DCARv2_Chr1_51239647
1	90.545	DCARv2_Chr1_51239648
1	90.545	DCARv2_Chr1_51239652
1	90.889	DCARv2_Chr1_51142503
1	90.889	DCARv2_Chr1_51142831
2	0	DCARv2_Chr2_690912
2	1.038	DCARv2_Chr2_317735
2	2.427	DCARv2_Chr2_299219
2	4.883	DCARv2_Chr2_1265792
2	4.883	DCARv2_Chr2_1265769
2	4.883	DCARv2_Chr2_1265745
2	5.573	DCARv2_Chr2_1265818
2	5.573	DCARv2_Chr2_1265816
2	5.573	DCARv2_Chr2_1265813
2	5.573	DCARv2_Chr2_1265810
2	10.993	DCARv2_Chr2_2392849
2	10.993	DCARv2_Chr2_2392567
2	13.092	DCARv2_Chr2_2815019
2	13.092	DCARv2_Chr2_2814997
2	13.435	DCARv2_Chr2_2814680
2	13.435	DCARv2_Chr2_2814643
2	13.435	DCARv2_Chr2_2814633
2	18.476	DCARv2_Chr2_3670843
2	19.165	DCARv2_Chr2_3671188
2	19.165	DCARv2_Chr2_3671176
2	23.454	DCARv2_Chr2_22920422
2	30.425	DCARv2_Chr2_8887863
2	30.425	DCARv2_Chr2_8887846
2	30.425	DCARv2_Chr2_8887466
2	30.425	DCARv2_Chr2_8887444
2	30.425	DCARv2_Chr2_8887435
2	30.768	DCARv2_Chr2_9545139
2	30.768	DCARv2_Chr2_9545110
2	30.768	DCARv2_Chr2_9545083
2	30.768	DCARv2_Chr2_9545062
2	31.806	DCARv2_Chr2_9636675
2	31.806	DCARv2_Chr2_9636609
2	33.195	DCARv2_Chr2_10281204
2	33.885	DCARv2_Chr2_10441843
2	33.885	DCARv2_Chr2_10441799
2	33.885	DCARv2_Chr2_10441794
2	33.885	DCARv2_Chr2_10441784
2	36.703	DCARv2_Chr2_12290174
2	36.703	DCARv2_Chr2_12290171
2	36.703	DCARv2_Chr2_12290147
2	37.046	DCARv2_Chr2_12221976
2	37.39	DCARv2_Chr2_12832948
2	37.39	DCARv2_Chr2_12832931
2	37.39	DCARv2_Chr2_12832930
2	37.39	DCARv2_Chr2_12832897
2	38.08	DCARv2_Chr2_13625626
2	38.423	DCARv2_Chr2_13625638
2	41.604	DCARv2_Chr2_14697592
2	41.604	DCARv2_Chr2_14697566
2	41.604	DCARv2_Chr2_14697562
2	41.948	DCARv2_Chr2_15063266
2	41.948	DCARv2_Chr2_15062901
2	42.292	DCARv2_Chr2_14826971
2	42.981	DCARv2_Chr2_15267136
2	42.981	DCARv2_Chr2_15266674
2	42.981	DCARv2_Chr2_15266671
2	42.981	DCARv2_Chr2_15266639
2	42.981	DCARv2_Chr2_15266614
2	44.019	DCARv2_Chr2_17598628
2	44.019	DCARv2_Chr2_17363451
2	44.019	DCARv2_Chr2_17363441
2	44.019	DCARv2_Chr2_17363378
2	44.019	DCARv2_Chr2_17363371
2	44.019	DCARv2_Chr2_17363368
2	44.019	DCARv2_Chr2_16264340
2	44.019	DCARv2_Chr2_16264003
2	44.363	DCARv2_Chr2_16264411
2	44.363	DCARv2_Chr2_16264387
2	44.363	DCARv2_Chr2_16264350
2	44.363	DCARv2_Chr2_16264333
2	44.707	DCARv2_Chr2_16984856
2	45.05	DCARv2_Chr2_16985169
2	45.05	DCARv2_Chr2_16985165
2	45.05	DCARv2_Chr2_16985106
2	45.394	DCARv2_Chr2_17599072
2	45.394	DCARv2_Chr2_17049545
2	45.394	DCARv2_Chr2_17049260
2	45.394	DCARv2_Chr2_17049230
2	45.394	DCARv2_Chr2_17049221
2	45.394	DCARv2_Chr2_17049218
2	46.084	DCARv2_Chr2_17334611
2	46.084	DCARv2_Chr2_17334572
2	46.084	DCARv2_Chr2_17334568
2	47.122	DCARv2_Chr2_18388148
2	47.122	DCARv2_Chr2_18173142
2	47.122	DCARv2_Chr2_17974613
2	47.811	DCARv2_Chr2_19351271
2	47.811	DCARv2_Chr2_19351227
2	47.811	DCARv2_Chr2_19226304
2	48.155	DCARv2_Chr2_20641870
2	48.845	DCARv2_Chr2_20385984
2	48.845	DCARv2_Chr2_20385961
2	48.845	DCARv2_Chr2_20385957
2	48.845	DCARv2_Chr2_20385946
2	49.188	DCARv2_Chr2_20668130
2	49.188	DCARv2_Chr2_20668128
2	49.188	DCARv2_Chr2_20668107
2	49.188	DCARv2_Chr2_20668086
2	49.188	DCARv2_Chr2_20668079
2	50.227	DCARv2_Chr2_20860642
2	50.227	DCARv2_Chr2_20860588
2	50.227	DCARv2_Chr2_20860561
2	50.57	DCARv2_Chr2_21147906
2	50.57	DCARv2_Chr2_21147442
2	50.914	DCARv2_Chr2_21025813
2	50.914	DCARv2_Chr2_21025789
2	50.914	DCARv2_Chr2_21025773
2	50.914	DCARv2_Chr2_21025431
2	50.914	DCARv2_Chr2_21025428
2	50.914	DCARv2_Chr2_21025413
2	51.604	DCARv2_Chr2_22019919
2	52.642	DCARv2_Chr2_23692212
2	52.642	DCARv2_Chr2_23692191
2	52.642	DCARv2_Chr2_23692032
2	52.642	DCARv2_Chr2_23691958
2	52.642	DCARv2_Chr2_23656025
2	52.642	DCARv2_Chr2_23656011
2	52.642	DCARv2_Chr2_23655573
2	52.642	DCARv2_Chr2_23655536
2	52.642	DCARv2_Chr2_23655429
2	52.642	DCARv2_Chr2_23655418
2	52.642	DCARv2_Chr2_23654938
2	52.642	DCARv2_Chr2_23532880
2	52.985	DCARv2_Chr2_25213401
2	52.985	DCARv2_Chr2_25213391
2	52.985	DCARv2_Chr2_25213335
2	52.985	DCARv2_Chr2_25212942
2	52.985	DCARv2_Chr2_25065264
2	52.985	DCARv2_Chr2_25064886
2	52.985	DCARv2_Chr2_24509057
2	52.985	DCARv2_Chr2_24508718
2	52.985	DCARv2_Chr2_24508704
2	52.985	DCARv2_Chr2_24508702
2	52.985	DCARv2_Chr2_24508697
2	52.985	DCARv2_Chr2_24508676
2	52.985	DCARv2_Chr2_24508673
2	52.985	DCARv2_Chr2_24471404
2	52.985	DCARv2_Chr2_23651117
2	52.985	DCARv2_Chr2_23630837
2	52.985	DCARv2_Chr2_23588552
2	52.985	DCARv2_Chr2_23588119
2	52.985	DCARv2_Chr2_23588118
2	52.985	DCARv2_Chr2_23208886
2	52.985	DCARv2_Chr2_23208796
2	52.985	DCARv2_Chr2_22980378
2	52.985	DCARv2_Chr2_22980373
2	52.985	DCARv2_Chr2_22570947
2	53.329	DCARv2_Chr2_25743640
2	53.329	DCARv2_Chr2_25743572
2	53.329	DCARv2_Chr2_25743124
2	53.329	DCARv2_Chr2_25515424
2	53.329	DCARv2_Chr2_25515420
2	53.329	DCARv2_Chr2_25515417
2	53.329	DCARv2_Chr2_25515113
2	53.329	DCARv2_Chr2_25515112
2	53.329	DCARv2_Chr2_25470608
2	53.329	DCARv2_Chr2_25470605
2	53.329	DCARv2_Chr2_25470542
2	53.673	DCARv2_Chr2_26726136
2	53.673	DCARv2_Chr2_25977825
2	53.673	DCARv2_Chr2_25763435
2	54.016	DCARv2_Chr2_27816589
2	54.016	DCARv2_Chr2_27816550
2	54.016	DCARv2_Chr2_27804184
2	54.016	DCARv2_Chr2_27730445
2	54.36	DCARv2_Chr2_27985783
2	54.36	DCARv2_Chr2_27795401
2	54.36	DCARv2_Chr2_27795399
2	54.36	DCARv2_Chr2_27795359
2	54.703	DCARv2_Chr2_27802341
2	56.092	DCARv2_Chr2_30176100
2	56.092	DCARv2_Chr2_30031674
2	56.092	DCARv2_Chr2_30031641
2	56.092	DCARv2_Chr2_30031605
2	56.092	DCARv2_Chr2_30031602
2	56.092	DCARv2_Chr2_30031598
2	56.092	DCARv2_Chr2_30031347
2	56.436	DCARv2_Chr2_31120499
2	56.436	DCARv2_Chr2_30089664
2	56.78	DCARv2_Chr2_30098713
2	56.78	DCARv2_Chr2_30098699
2	56.78	DCARv2_Chr2_30098698
2	56.78	DCARv2_Chr2_30098676
2	56.78	DCARv2_Chr2_30098657
2	56.78	DCARv2_Chr2_30098645
2	56.78	DCARv2_Chr2_30098643
2	57.123	DCARv2_Chr2_32199317
2	57.123	DCARv2_Chr2_32199071
2	57.123	DCARv2_Chr2_32199022
2	57.123	DCARv2_Chr2_31132623
2	57.123	DCARv2_Chr2_31132565
2	57.123	DCARv2_Chr2_31132546
2	57.123	DCARv2_Chr2_31132259
2	57.123	DCARv2_Chr2_31132244
2	57.123	DCARv2_Chr2_31132238
2	57.123	DCARv2_Chr2_30763568
2	57.123	DCARv2_Chr2_30763510
2	57.123	DCARv2_Chr2_30763237
2	57.123	DCARv2_Chr2_30523838
2	57.123	DCARv2_Chr2_30523835
2	57.123	DCARv2_Chr2_30523826
2	57.123	DCARv2_Chr2_30523814
2	57.467	DCARv2_Chr2_30939157
2	57.467	DCARv2_Chr2_30939136
2	57.811	DCARv2_Chr2_32403682
2	57.811	DCARv2_Chr2_31099836
2	57.811	DCARv2_Chr2_31099513
2	57.811	DCARv2_Chr2_31099509
2	58.849	DCARv2_Chr2_33593525
2	58.849	DCARv2_Chr2_33593500
2	58.849	DCARv2_Chr2_33593483
2	58.849	DCARv2_Chr2_33593481
2	58.849	DCARv2_Chr2_33593480
2	58.849	DCARv2_Chr2_33560909
2	58.849	DCARv2_Chr2_33560488
2	59.192	DCARv2_Chr2_33676861
2	59.192	DCARv2_Chr2_33676821
2	59.536	DCARv2_Chr2_33230549
2	59.536	DCARv2_Chr2_33230544
2	59.536	DCARv2_Chr2_33230490
2	59.536	DCARv2_Chr2_33112008
2	59.536	DCARv2_Chr2_33111561
2	59.88	DCARv2_Chr2_33217006
2	59.88	DCARv2_Chr2_33202657
2	59.88	DCARv2_Chr2_33202637
2	59.88	DCARv2_Chr2_33112021
2	59.88	DCARv2_Chr2_33111627
2	60.918	DCARv2_Chr2_33802622
2	60.918	DCARv2_Chr2_33802310
2	60.918	DCARv2_Chr2_33802298
2	60.918	DCARv2_Chr2_33802295
2	61.261	DCARv2_Chr2_34259060
2	61.261	DCARv2_Chr2_34259035
2	61.261	DCARv2_Chr2_34258996
2	61.261	DCARv2_Chr2_33891030
2	61.261	DCARv2_Chr2_33809497
2	61.261	DCARv2_Chr2_33809456
2	61.261	DCARv2_Chr2_33809416
2	61.605	DCARv2_Chr2_35514708
2	61.605	DCARv2_Chr2_35514700
2	61.605	DCARv2_Chr2_35514699
2	61.605	DCARv2_Chr2_35514696
2	61.605	DCARv2_Chr2_34903955
2	61.605	DCARv2_Chr2_34903896
2	61.605	DCARv2_Chr2_34686228
2	61.949	DCARv2_Chr2_35895180
2	61.949	DCARv2_Chr2_34792773
2	61.949	DCARv2_Chr2_34792726
2	61.949	DCARv2_Chr2_34779358
2	61.949	DCARv2_Chr2_34779317
2	61.949	DCARv2_Chr2_34779312
2	61.949	DCARv2_Chr2_34779305
2	61.949	DCARv2_Chr2_34729008
2	61.949	DCARv2_Chr2_34632467
2	62.292	DCARv2_Chr2_35485987
2	62.292	DCARv2_Chr2_35485966
2	62.292	DCARv2_Chr2_35485947
2	62.292	DCARv2_Chr2_35485942
2	62.292	DCARv2_Chr2_35485644
2	62.292	DCARv2_Chr2_35485635
2	62.636	DCARv2_Chr2_35854944
2	62.636	DCARv2_Chr2_35848666
2	62.636	DCARv2_Chr2_35848318
2	62.98	DCARv2_Chr2_36514435
2	63.323	DCARv2_Chr2_36244631
2	63.323	DCARv2_Chr2_36244609
2	63.667	DCARv2_C10740608_4524
2	64.357	DCARv2_Chr2_37253467
2	64.357	DCARv2_Chr2_37253076
2	65.046	DCARv2_Chr2_37450648
2	65.046	DCARv2_Chr2_37450624
2	65.046	DCARv2_Chr2_37450615
2	65.046	DCARv2_Chr2_37421804
2	65.046	DCARv2_Chr2_37421769
2	65.046	DCARv2_Chr2_37421547
2	65.39	DCARv2_Chr2_37417645
2	66.08	DCARv2_Chr2_37934848
2	66.08	DCARv2_Chr2_37934838
2	67.118	DCARv2_Chr2_38723945
2	67.118	DCARv2_Chr2_38723010
2	67.807	DCARv2_Chr2_38769899
2	67.807	DCARv2_Chr2_38769587
2	67.807	DCARv2_Chr2_38769584
2	67.807	DCARv2_Chr2_38769573
2	67.807	DCARv2_Chr2_38769572
2	67.807	DCARv2_Chr2_38769287
2	68.151	DCARv2_Chr2_38769945
2	68.151	DCARv2_Chr2_38769941
2	68.151	DCARv2_Chr2_38769940
2	68.151	DCARv2_Chr2_38769938
2	68.151	DCARv2_Chr2_38769905
2	68.151	DCARv2_Chr2_38769896
2	68.151	DCARv2_Chr2_38769719
2	68.151	DCARv2_Chr2_38769693
3	0	DCARv2_Chr3_921218
3	0	DCARv2_Chr3_920918
3	0.344	DCARv2_Chr3_921161
3	0.344	DCARv2_Chr3_920865
3	1.034	DCARv2_Chr3_1002123
3	1.034	DCARv2_Chr3_1002042
3	1.034	DCARv2_Chr3_1001813
3	1.034	DCARv2_Chr3_1001789
3	1.377	DCARv2_Chr3_533861
3	2.067	DCARv2_Chr3_657755
3	2.067	DCARv2_Chr3_657731
3	3.105	DCARv2_Chr3_1519661
3	3.105	DCARv2_Chr3_1519411
3	3.449	DCARv2_Chr3_1651131
3	3.449	DCARv2_Chr3_1651098
3	3.449	DCARv2_Chr3_1651094
3	3.449	DCARv2_Chr3_1576303
3	3.449	DCARv2_Chr3_1576292
3	3.449	DCARv2_Chr3_1576245
3	4.138	DCARv2_Chr3_2048312
3	4.138	DCARv2_Chr3_1794805
3	4.138	DCARv2_Chr3_1792339
3	4.138	DCARv2_Chr3_1792083
3	4.138	DCARv2_Chr3_1792075
3	4.138	DCARv2_Chr3_1792074
3	4.138	DCARv2_Chr3_1792058
3	4.138	DCARv2_Chr3_1792000
3	4.482	DCARv2_Chr3_2169468
3	4.482	DCARv2_Chr3_2169231
3	5.52	DCARv2_Chr3_2695244
3	5.52	DCARv2_Chr3_2695036
3	5.52	DCARv2_Chr3_2694990
3	5.52	DCARv2_Chr3_2559171
3	5.864	DCARv2_Chr3_3189893
3	5.864	DCARv2_Chr3_3189386
3	5.864	DCARv2_Chr3_3189370
3	5.864	DCARv2_Chr3_3073766
3	5.864	DCARv2_Chr3_3073422
3	5.864	DCARv2_Chr3_2961970
3	5.864	DCARv2_Chr3_2959650
3	5.864	DCARv2_Chr3_2959587
3	5.864	DCARv2_Chr3_2959572
3	5.864	DCARv2_Chr3_2959557
3	5.864	DCARv2_Chr3_2959548
3	5.864	DCARv2_Chr3_2959545
3	5.864	DCARv2_Chr3_2959536
3	5.864	DCARv2_Chr3_2959146
3	5.864	DCARv2_Chr3_2959136
3	5.864	DCARv2_Chr3_2959108
3	5.864	DCARv2_Chr3_2959102
3	5.864	DCARv2_Chr3_2959066
3	5.864	DCARv2_Chr3_2871105
3	5.864	DCARv2_Chr3_2870370
3	6.207	DCARv2_Chr3_3463562
3	6.207	DCARv2_Chr3_3463192
3	6.207	DCARv2_Chr3_3421937
3	6.207	DCARv2_Chr3_3421936
3	6.207	DCARv2_Chr3_3421908
3	6.207	DCARv2_Chr3_3421900
3	6.207	DCARv2_Chr3_3421898
3	6.207	DCARv2_Chr3_3421860
3	6.207	DCARv2_Chr3_3213826
3	6.207	DCARv2_Chr3_3213593
3	6.207	DCARv2_Chr3_3213584
3	6.207	DCARv2_Chr3_3213569
3	6.551	DCARv2_Chr3_3584237
3	6.551	DCARv2_Chr3_3236796
3	6.551	DCARv2_Chr3_3236795
3	6.895	DCARv2_Chr3_3889905
3	6.895	DCARv2_Chr3_3889896
3	6.895	DCARv2_Chr3_3889880
3	6.895	DCARv2_Chr3_3889863
3	6.895	DCARv2_Chr3_3874825
3	6.895	DCARv2_Chr3_3874813
3	6.895	DCARv2_Chr3_3874577
3	6.895	DCARv2_Chr3_3874504
3	7.584	DCARv2_Chr3_4136218
3	7.584	DCARv2_Chr3_4016851
3	7.584	DCARv2_Chr3_4016837
3	7.584	DCARv2_Chr3_4016688
3	7.584	DCARv2_Chr3_4016673
3	7.928	DCARv2_Chr3_4136215
3	7.928	DCARv2_Chr3_4016659
3	8.966	DCARv2_Chr3_4871383
3	8.966	DCARv2_Chr3_4871350
3	8.966	DCARv2_Chr3_4871332
3	8.966	DCARv2_Chr3_4871317
3	8.966	DCARv2_Chr3_4871107
3	9.31	DCARv2_Chr3_5849853
3	9.31	DCARv2_Chr3_4795879
3	9.31	DCARv2_Chr3_4795433
3	9.31	DCARv2_Chr3_4795390
3	9.31	DCARv2_Chr3_4795379
3	9.31	DCARv2_Chr3_4587988
3	9.653	DCARv2_C10706193_1962
3	9.653	DCARv2_C10706193_1936
3	9.653	DCARv2_C10706193_1901
3	9.653	DCARv2_Chr3_5913037
3	9.653	DCARv2_Chr3_5913016
3	9.653	DCARv2_Chr3_5912992
3	9.653	DCARv2_Chr3_5912550
3	9.653	DCARv2_Chr3_5912529
3	9.653	DCARv2_Chr3_5830304
3	9.653	DCARv2_Chr3_5830256
3	9.653	DCARv2_Chr3_5658299
3	9.653	DCARv2_Chr3_5657877
3	9.653	DCARv2_Chr3_5657865
3	9.653	DCARv2_Chr3_5657767
3	9.653	DCARv2_Chr3_5657742
3	9.653	DCARv2_Chr3_5657713
3	9.653	DCARv2_Chr3_5657295
3	9.653	DCARv2_Chr3_5657282
3	9.653	DCARv2_Chr3_5657274
3	9.997	DCARv2_Chr3_6075137
3	9.997	DCARv2_Chr3_6075088
3	9.997	DCARv2_Chr3_6072574
3	10.341	DCARv2_Chr3_6075553
3	10.341	DCARv2_Chr3_6072592
3	10.341	DCARv2_Chr3_5814034
3	10.341	DCARv2_Chr3_5814033
3	10.684	DCARv2_Chr3_6455257
3	10.684	DCARv2_Chr3_6455250
3	11.374	DCARv2_Chr3_6731021
3	11.374	DCARv2_Chr3_6730977
3	12.064	DCARv2_Chr3_7784630
3	12.407	DCARv2_Chr3_7933065
3	12.407	DCARv2_Chr3_7932651
3	12.407	DCARv2_Chr3_7932607
3	12.407	DCARv2_Chr3_7928156
3	12.407	DCARv2_Chr3_7928147
3	12.407	DCARv2_Chr3_7928114
3	13.097	DCARv2_Chr3_9454056
3	13.097	DCARv2_Chr3_9453768
3	13.097	DCARv2_Chr3_9054357
3	13.441	DCARv2_Chr3_8991018
3	13.441	DCARv2_Chr3_8990997
3	13.441	DCARv2_Chr3_8990963
3	13.441	DCARv2_Chr3_8990750
3	13.441	DCARv2_Chr3_8990725
3	13.441	DCARv2_Chr3_8990699
3	13.784	DCARv2_Chr3_9277610
3	14.128	DCARv2_Chr3_9329320
3	14.128	DCARv2_Chr3_9329276
3	14.128	DCARv2_Chr3_9328892
3	14.128	DCARv2_Chr3_9328872
3	14.471	DCARv2_Chr3_9713756
3	14.815	DCARv2_Chr3_9713754
3	14.815	DCARv2_Chr3_9713733
3	14.815	DCARv2_Chr3_9713273
3	14.815	DCARv2_Chr3_9713225
3	15.505	DCARv2_Chr3_10517535
3	15.505	DCARv2_Chr3_10464642
3	15.505	DCARv2_Chr3_10464641
3	16.543	DCARv2_Chr3_10727378
3	16.543	DCARv2_Chr3_10672538
3	17.932	DCARv2_Chr3_10831856
3	24.122	DCARv2_Chr3_16939778
3	25.511	DCARv2_Chr3_17396613
3	25.511	DCARv2_Chr3_17386481
3	25.854	DCARv2_Chr3_17499041
3	26.198	DCARv2_Chr3_17498431
3	26.541	DCARv2_Chr3_17835750
3	28.284	DCARv2_Chr8_13259511
3	29.322	DCARv2_Chr3_20579902
3	29.322	DCARv2_Chr3_20579894
3	29.666	DCARv2_Chr3_20593709
3	31.055	DCARv2_Chr3_22460147
3	31.398	DCARv2_Chr3_23170430
3	32.088	DCARv2_Chr3_23292009
3	32.088	DCARv2_Chr3_23292008
3	32.088	DCARv2_Chr3_23291687
3	32.088	DCARv2_Chr3_23291657
3	32.431	DCARv2_Chr3_23869427
3	32.431	DCARv2_Chr3_23869424
3	32.431	DCARv2_Chr3_23869421
3	32.431	DCARv2_Chr3_23869364
3	32.431	DCARv2_Chr3_23869082
3	33.82	DCARv2_Chr3_24580067
3	33.82	DCARv2_Chr3_24580053
3	33.82	DCARv2_Chr3_24580011
3	34.164	DCARv2_Chr3_25167612
3	34.164	DCARv2_Chr3_25165527
3	34.854	DCARv2_Chr3_25259391
3	34.854	DCARv2_Chr3_25259381
3	34.854	DCARv2_Chr3_25259341
3	34.854	DCARv2_Chr3_25259324
3	34.854	DCARv2_Chr3_25259144
3	35.197	DCARv2_Chr3_25167321
3	35.197	DCARv2_Chr3_25165514
3	35.197	DCARv2_Chr3_25165072
3	37.296	DCARv2_Chr3_26085873
3	37.296	DCARv2_Chr3_26085822
3	37.639	DCARv2_Chr3_26605005
3	37.983	DCARv2_Chr3_26731407
3	38.673	DCARv2_Chr3_28054174
3	38.673	DCARv2_Chr3_28054144
3	39.016	DCARv2_Chr3_27355779
3	39.016	DCARv2_Chr3_27355737
3	39.016	DCARv2_Chr3_27355330
3	39.016	DCARv2_Chr3_27355306
3	39.016	DCARv2_Chr3_27355300
3	40.054	DCARv2_Chr3_29278204
3	40.054	DCARv2_Chr3_29278191
3	40.054	DCARv2_Chr3_29277858
3	40.054	DCARv2_Chr3_29277823
3	41.092	DCARv2_Chr3_30922660
3	41.782	DCARv2_Chr3_32023743
3	41.782	DCARv2_Chr3_31743146
3	41.782	DCARv2_Chr3_31532823
3	42.126	DCARv2_Chr3_31743167
3	42.126	DCARv2_Chr3_31742569
3	42.126	DCARv2_Chr3_31742539
3	42.815	DCARv2_Chr3_32987661
3	42.815	DCARv2_Chr3_32802365
3	42.815	DCARv2_Chr3_32802364
3	42.815	DCARv2_Chr3_32802363
3	43.159	DCARv2_Chr3_33598271
3	43.159	DCARv2_Chr3_33585814
3	43.159	DCARv2_Chr3_33585811
3	43.159	DCARv2_Chr3_33273562
3	43.159	DCARv2_Chr3_33273545
3	43.503	DCARv2_Chr3_34106794
3	43.503	DCARv2_Chr3_34106791
3	43.846	DCARv2_Chr3_34446093
3	43.846	DCARv2_Chr3_34446089
3	43.846	DCARv2_Chr3_34446070
3	43.846	DCARv2_Chr3_34446032
3	43.846	DCARv2_Chr3_34445656
3	43.846	DCARv2_Chr3_34445618
3	43.846	DCARv2_Chr3_34401049
3	43.846	DCARv2_Chr3_34400991
3	43.846	DCARv2_Chr3_34105009
3	43.846	DCARv2_Chr3_34105006
3	43.846	DCARv2_Chr3_34105004
3	44.536	DCARv2_Chr3_34708523
3	44.536	DCARv2_Chr3_34708297
3	44.88	DCARv2_Chr3_35464502
3	44.88	DCARv2_Chr3_35464468
3	44.88	DCARv2_Chr3_35464467
3	44.88	DCARv2_Chr3_35464117
3	44.88	DCARv2_Chr3_35464053
3	44.88	DCARv2_Chr3_35447255
3	44.88	DCARv2_Chr3_34969724
3	44.88	DCARv2_Chr3_34969722
3	44.88	DCARv2_Chr3_34969647
3	45.223	DCARv2_Chr3_36780723
3	45.223	DCARv2_Chr3_36780701
3	45.223	DCARv2_Chr3_36780689
3	45.223	DCARv2_Chr3_36780282
3	45.223	DCARv2_Chr3_36780277
3	45.223	DCARv2_Chr3_36779836
3	45.223	DCARv2_Chr3_36763194
3	45.223	DCARv2_Chr3_36510959
3	45.223	DCARv2_Chr3_36510918
3	45.223	DCARv2_Chr3_36509252
3	45.223	DCARv2_Chr3_36495961
3	45.567	DCARv2_Chr3_36496333
3	46.605	DCARv2_Chr3_37517101
3	46.605	DCARv2_Chr3_37516868
3	46.949	DCARv2_Chr3_37505032
3	47.638	DCARv2_Chr3_37766621
3	48.328	DCARv2_Chr3_38153535
3	48.328	DCARv2_Chr3_38153214
3	48.328	DCARv2_Chr3_38153165
3	48.672	DCARv2_Chr3_39566590
3	48.672	DCARv2_Chr3_39492076
3	48.672	DCARv2_Chr3_39491817
3	48.672	DCARv2_Chr3_39491756
3	48.672	DCARv2_Chr3_39491715
3	48.672	DCARv2_Chr3_39491707
3	48.672	DCARv2_Chr3_39491689
3	48.672	DCARv2_Chr3_39491677
3	48.672	DCARv2_Chr3_39491655
3	48.672	DCARv2_Chr3_39313354
3	48.672	DCARv2_Chr3_39313349
3	48.672	DCARv2_Chr3_39313066
3	48.672	DCARv2_Chr3_39313057
3	48.672	DCARv2_Chr3_39313056
3	48.672	DCARv2_Chr3_39313054
3	48.672	DCARv2_Chr3_39313040
3	48.672	DCARv2_Chr3_39313034
3	48.672	DCARv2_Chr3_39313022
3	48.672	DCARv2_Chr3_39004661
3	48.672	DCARv2_Chr3_39004366
3	48.672	DCARv2_Chr3_39004360
3	48.672	DCARv2_Chr3_39004316
3	48.672	DCARv2_Chr3_39004313
3	49.361	DCARv2_Chr3_40178842
3	50.399	DCARv2_Chr3_40655614
3	50.399	DCARv2_Chr3_40655603
3	50.399	DCARv2_Chr3_40655584
3	50.399	DCARv2_Chr3_40655573
3	50.743	DCARv2_Chr3_40696318
3	50.743	DCARv2_Chr3_40696305
3	51.433	DCARv2_Chr3_40997039
3	51.433	DCARv2_Chr3_40997036
3	51.433	DCARv2_Chr3_40997016
3	51.433	DCARv2_Chr3_40902909
3	51.433	DCARv2_Chr3_40902869
3	52.122	DCARv2_Chr3_41397532
3	52.466	DCARv2_Chr3_41678879
3	52.466	DCARv2_Chr3_41347653
3	52.466	DCARv2_Chr3_41320381
3	52.466	DCARv2_Chr3_41320378
3	52.466	DCARv2_Chr3_41320376
3	52.466	DCARv2_Chr3_41320374
3	52.81	DCARv2_Chr3_41298589
3	52.81	DCARv2_Chr3_41298575
3	52.81	DCARv2_Chr3_41298567
3	52.81	DCARv2_Chr3_41298563
3	53.153	DCARv2_Chr3_41297550
3	53.153	DCARv2_Chr3_41297542
3	53.497	DCARv2_Chr3_41679203
3	53.841	DCARv2_Chr3_41728047
3	53.841	DCARv2_Chr3_41727576
3	53.841	DCARv2_Chr3_41727551
3	53.841	DCARv2_Chr3_41727549
3	54.184	DCARv2_Chr3_41696243
3	54.184	DCARv2_Chr3_41695881
3	54.184	DCARv2_Chr3_41695875
3	54.528	DCARv2_Chr3_42436356
3	54.528	DCARv2_Chr3_42436331
3	54.528	DCARv2_Chr3_42436316
3	54.528	DCARv2_Chr3_42436038
3	54.528	DCARv2_Chr3_42435980
3	54.528	DCARv2_Chr3_42357458
3	54.872	DCARv2_Chr3_42730973
3	54.872	DCARv2_Chr3_42336028
3	55.215	DCARv2_Chr3_43382573
3	55.215	DCARv2_Chr3_43382270
3	55.215	DCARv2_Chr3_43013448
3	55.215	DCARv2_Chr3_43006204
3	55.559	DCARv2_Chr3_43842274
3	55.559	DCARv2_Chr3_43014770
3	55.559	DCARv2_Chr3_43014463
3	55.559	DCARv2_Chr3_43014456
3	55.559	DCARv2_Chr3_43014440
3	55.559	DCARv2_Chr3_43014437
3	55.559	DCARv2_Chr3_43014405
3	55.559	DCARv2_Chr3_43013491
3	55.559	DCARv2_Chr3_43013489
3	55.559	DCARv2_Chr3_43013488
3	55.559	DCARv2_Chr3_43013483
3	55.559	DCARv2_Chr3_43013464
3	55.559	DCARv2_Chr3_43013437
3	55.559	DCARv2_Chr3_43005776
3	55.902	DCARv2_Chr3_43020241
3	56.246	DCARv2_Chr3_44690767
3	56.246	DCARv2_Chr3_44690746
3	56.246	DCARv2_Chr3_44690713
3	56.246	DCARv2_Chr3_44212027
3	56.246	DCARv2_Chr3_44212025
3	56.246	DCARv2_Chr3_44212024
3	56.246	DCARv2_Chr3_44211997
3	56.59	DCARv2_Chr3_45081155
3	56.59	DCARv2_Chr3_45081113
3	56.59	DCARv2_Chr3_45080771
3	56.59	DCARv2_Chr3_45080770
3	56.59	DCARv2_Chr3_45077700
3	56.59	DCARv2_Chr3_45058288
3	56.59	DCARv2_Chr3_44795373
3	56.59	DCARv2_Chr3_44795358
3	56.59	DCARv2_Chr3_44795079
3	56.59	DCARv2_Chr3_44643744
3	56.59	DCARv2_Chr3_44643743
3	56.59	DCARv2_Chr3_44419277
3	56.59	DCARv2_Chr3_44258917
3	56.59	DCARv2_Chr3_44258911
3	56.59	DCARv2_Chr3_44258893
3	56.59	DCARv2_Chr3_44258758
3	56.59	DCARv2_Chr3_44258720
3	56.59	DCARv2_Chr3_44258719
3	56.59	DCARv2_Chr3_44258679
3	56.59	DCARv2_Chr3_44253825
3	56.59	DCARv2_Chr3_44212369
3	56.59	DCARv2_Chr3_44212335
3	56.59	DCARv2_Chr3_44212315
3	56.59	DCARv2_Chr3_44212307
3	56.933	DCARv2_Chr3_45878115
3	56.933	DCARv2_Chr3_44538908
3	56.933	DCARv2_Chr3_44253830
3	56.933	DCARv2_Chr3_44253782
3	57.277	DCARv2_Chr3_46142393
3	57.621	DCARv2_Chr3_46147846
3	57.964	DCARv2_Chr3_46386962
3	57.964	DCARv2_Chr3_46351078
3	57.964	DCARv2_Chr3_46142174
3	57.964	DCARv2_Chr3_46142144
3	57.964	DCARv2_Chr3_46142140
3	57.964	DCARv2_Chr3_46142120
3	59.707	DCARv2_Chr3_46973340
3	60.745	DCARv2_Chr3_47271875
3	60.745	DCARv2_Chr3_47271853
3	60.745	DCARv2_Chr3_47271816
3	60.745	DCARv2_Chr3_47271807
3	60.745	DCARv2_Chr3_47271535
3	60.745	DCARv2_Chr3_47271484
3	61.088	DCARv2_Chr3_47303287
3	61.088	DCARv2_Chr3_47302845
3	61.088	DCARv2_Chr3_47302806
3	63.906	DCARv2_Chr3_49729817
3	64.25	DCARv2_Chr3_49729854
3	64.25	DCARv2_Chr3_49729793
3	64.25	DCARv2_Chr3_49729792
3	64.593	DCARv2_Chr3_49330620
3	64.593	DCARv2_Chr3_49330610
3	64.593	DCARv2_Chr3_49330559
3	64.937	DCARv2_Chr3_49477841
3	64.937	DCARv2_Chr3_49453737
3	64.937	DCARv2_Chr3_49453703
3	64.937	DCARv2_Chr3_49453667
3	64.937	DCARv2_Chr3_49342243
3	64.937	DCARv2_Chr3_49342190
3	65.281	DCARv2_Chr3_49454091
3	65.281	DCARv2_Chr3_49378322
3	65.281	DCARv2_Chr3_49374249
3	65.281	DCARv2_Chr3_49341763
3	65.624	DCARv2_Chr3_48797994
3	65.968	DCARv2_Chr3_49454054
3	65.968	DCARv2_Chr3_49453682
3	65.968	DCARv2_Chr3_49453662
3	65.968	DCARv2_Chr3_49453655
3	65.968	DCARv2_Chr3_48854231
3	65.968	DCARv2_Chr3_48798283
3	66.312	DCARv2_Chr3_48854232
3	66.655	DCARv2_Chr3_48854427
3	94.894	DCARv2_Chr3_11227513
3	94.894	DCARv2_Chr3_11227501
3	95.237	DCARv2_Chr3_11227549
3	95.581	DCARv2_Chr3_11366467
3	95.581	DCARv2_Chr3_11366438
3	95.581	DCARv2_Chr3_11309791
3	95.581	DCARv2_Chr3_11309395
3	95.581	DCARv2_Chr3_11308507
3	95.924	DCARv2_Chr3_10835282
3	95.924	DCARv2_Chr3_10831559
3	95.924	DCARv2_Chr3_10831553
3	95.924	DCARv2_Chr3_10831519
3	95.924	DCARv2_Chr3_10831507
3	95.924	DCARv2_Chr3_10809896
3	95.924	DCARv2_Chr3_10809880
3	95.924	DCARv2_Chr3_10809878
3	95.924	DCARv2_Chr3_10809877
3	96.268	DCARv2_Chr3_10773619
3	96.268	DCARv2_Chr3_10773574
3	96.958	DCARv2_Chr3_11607278
3	96.958	DCARv2_Chr3_11587225
3	97.301	DCARv2_Chr3_12364534
3	97.301	DCARv2_Chr3_12364499
3	97.301	DCARv2_Chr3_12364169
3	97.301	DCARv2_Chr3_12364168
3	97.645	DCARv2_Chr3_12648410
3	97.989	DCARv2_Chr3_12931349
3	97.989	DCARv2_Chr3_12931292
3	97.989	DCARv2_Chr3_12931286
3	98.332	DCARv2_Chr3_13355474
3	98.332	DCARv2_Chr3_13262779
3	98.676	DCARv2_Chr3_13748596
3	98.676	DCARv2_Chr3_13140861
3	98.676	DCARv2_Chr3_13140451
3	101.857	DCARv2_Chr3_16010958
3	102.895	DCARv2_Chr3_15190114
3	104.284	DCARv2_Chr3_15195741
3	104.628	DCARv2_Chr3_15195715
3	104.628	DCARv2_Chr3_15195676
4	0	DCARv2_B5_600926
4	0	DCARv2_B5_600925
4	6.189	DCARv2_Chr4_2823566
4	8.287	DCARv2_Chr4_4503022
4	8.631	DCARv2_Chr4_4512999
4	8.631	DCARv2_Chr4_4512660
4	10.373	DCARv2_Chr4_4642054
4	20.598	DCARv2_Chr4_9600992
4	20.598	DCARv2_Chr4_9600488
4	20.598	DCARv2_Chr4_9600473
4	21.987	DCARv2_Chr4_10687829
4	24.085	DCARv2_Chr4_11299282
4	24.085	DCARv2_Chr4_11299269
4	24.085	DCARv2_Chr4_11299249
4	24.085	DCARv2_Chr4_11299207
4	24.085	DCARv2_Chr4_11298892
4	24.085	DCARv2_Chr4_11298860
4	24.085	DCARv2_Chr4_11298856
4	25.827	DCARv2_Chr4_11346010
4	26.517	DCARv2_Chr4_11498184
4	26.86	DCARv2_Chr4_11604392
4	26.86	DCARv2_Chr4_11604375
4	26.86	DCARv2_Chr4_11604358
4	26.86	DCARv2_Chr4_11604095
4	27.204	DCARv2_Chr4_11604369
4	30.752	DCARv2_Chr4_13812350
4	31.095	DCARv2_Chr4_13812004
4	31.095	DCARv2_Chr4_13811972
4	31.095	DCARv2_Chr4_13811951
4	31.095	DCARv2_Chr4_13811948
4	35.012	DCARv2_Chr4_17011287
4	44.403	DCARv2_Chr4_22302902
4	50.982	DCARv2_Chr4_30866679
4	50.982	DCARv2_Chr4_30866625
4	50.982	DCARv2_Chr4_30866249
4	50.982	DCARv2_Chr4_30866232
4	61.206	DCARv2_Chr4_34283519
4	62.948	DCARv2_Chr4_34743531
5	0	DCARv2_Chr5_332468
5	0	DCARv2_Chr5_332481
5	0.344	DCARv2_Chr5_332438
5	0.687	DCARv2_Chr5_332099
5	1.031	DCARv2_Chr5_262062
5	3.488	DCARv2_Chr5_1172167
5	5.944	DCARv2_Chr5_1617972
5	5.944	DCARv2_Chr5_1645829
5	7.333	DCARv2_Chr5_1955497
5	7.333	DCARv2_Chr5_1955512
5	7.333	DCARv2_Chr5_1955517
5	8.371	DCARv2_Chr5_1972388
5	8.371	DCARv2_Chr5_1972393
5	8.371	DCARv2_Chr5_1972782
5	8.371	DCARv2_Chr5_1972809
5	10.828	DCARv2_Chr5_2100320
5	10.828	DCARv2_Chr5_2100327
5	10.828	DCARv2_Chr5_2100365
5	11.866	DCARv2_Chr5_2236259
5	11.866	DCARv2_Chr5_2236296
5	11.866	DCARv2_Chr5_2324685
5	11.866	DCARv2_Chr5_2324962
5	11.866	DCARv2_Chr5_2324970
5	11.866	DCARv2_Chr5_2325007
5	11.866	DCARv2_Chr5_2325008
5	11.866	DCARv2_Chr5_2325010
5	11.866	DCARv2_Chr5_2379660
5	11.866	DCARv2_Chr5_2379708
5	11.866	DCARv2_Chr5_2380090
5	12.556	DCARv2_Chr5_2588054
5	12.556	DCARv2_Chr5_2588627
5	13.594	DCARv2_Chr5_3856227
5	14.283	DCARv2_Chr5_3873270
5	14.283	DCARv2_Chr5_3928484
5	14.283	DCARv2_Chr5_3928865
5	15.322	DCARv2_Chr5_4323785
5	15.665	DCARv2_Chr5_4358761
5	16.355	DCARv2_Chr5_4452662
5	17.045	DCARv2_Chr5_4452130
5	17.045	DCARv2_Chr5_4452137
5	17.045	DCARv2_Chr5_4452560
5	17.045	DCARv2_Chr5_4452617
5	17.045	DCARv2_Chr5_4452620
5	17.045	DCARv2_Chr5_4452945
5	17.045	DCARv2_Chr5_4452953
5	18.083	DCARv2_Chr5_4638496
5	18.083	DCARv2_Chr5_4638905
5	18.083	DCARv2_Chr5_4756173
5	18.083	DCARv2_Chr5_4757245
5	18.083	DCARv2_Chr5_4757561
5	18.083	DCARv2_Chr5_4757577
5	18.083	DCARv2_Chr5_4757586
5	18.083	DCARv2_Chr5_4848104
5	18.083	DCARv2_Chr5_4920285
5	18.083	DCARv2_Chr5_4920334
5	18.083	DCARv2_Chr5_4920342
5	18.083	DCARv2_Chr5_4920672
5	18.426	DCARv2_Chr5_4847734
5	19.815	DCARv2_Chr5_5304887
5	19.815	DCARv2_Chr5_5305240
5	19.815	DCARv2_Chr5_5365045
5	19.815	DCARv2_Chr5_5365375
5	20.853	DCARv2_Chr5_5563376
5	20.853	DCARv2_Chr5_5563411
5	23.671	DCARv2_Chr5_5821135
5	23.671	DCARv2_Chr5_5821168
5	23.671	DCARv2_Chr5_5821182
5	23.671	DCARv2_Chr5_5821210
5	23.671	DCARv2_Chr5_5823008
5	23.671	DCARv2_Chr5_5823012
5	23.671	DCARv2_Chr5_5823046
5	24.015	DCARv2_Chr5_5823490
5	24.015	DCARv2_Chr5_5823504
5	24.015	DCARv2_Chr5_5823507
5	24.358	DCARv2_Chr5_7314931
5	24.358	DCARv2_Chr5_7314955
5	24.702	DCARv2_Chr5_7232635
5	24.702	DCARv2_Chr5_7234320
5	24.702	DCARv2_Chr5_7281899
5	24.702	DCARv2_Chr5_7524568
5	25.74	DCARv2_Chr5_7881552
5	26.778	DCARv2_Chr5_8090323
5	26.778	DCARv2_Chr5_8194977
5	29.959	DCARv2_Chr5_8878544
5	29.959	DCARv2_Chr5_9006445
5	29.959	DCARv2_Chr5_9006451
5	29.959	DCARv2_Chr5_9006461
5	29.959	DCARv2_Chr5_9006471
5	29.959	DCARv2_Chr5_9006481
5	29.959	DCARv2_Chr5_9029665
5	29.959	DCARv2_Chr5_9029696
5	32.058	DCARv2_Chr5_11540988
5	32.058	DCARv2_Chr5_11540998
5	32.058	DCARv2_Chr5_11541000
5	32.058	DCARv2_Chr5_11541018
5	32.058	DCARv2_Chr5_11541033
5	32.401	DCARv2_Chr5_12657590
5	32.401	DCARv2_Chr5_12657601
5	32.401	DCARv2_Chr5_12657999
5	32.401	DCARv2_Chr5_12658056
5	32.745	DCARv2_Chr5_11603125
5	33.783	DCARv2_Chr5_12929263
5	34.127	DCARv2_Chr5_13591533
5	34.127	DCARv2_Chr5_13688877
5	34.127	DCARv2_Chr5_13688906
5	34.127	DCARv2_Chr5_13764121
5	34.127	DCARv2_Chr5_13766000
5	34.47	DCARv2_Chr5_13890392
5	34.47	DCARv2_Chr5_14305159
5	34.47	DCARv2_Chr5_14305418
5	34.47	DCARv2_Chr5_14315801
5	34.47	DCARv2_Chr5_14316137
5	36.213	DCARv2_Chr5_14998923
5	36.213	DCARv2_Chr5_14998933
5	36.213	DCARv2_Chr5_14999117
5	36.556	DCARv2_Chr5_15021871
5	36.9	DCARv2_Chr5_15117250
5	36.9	DCARv2_Chr5_15117482
5	36.9	DCARv2_Chr5_15117488
5	37.59	DCARv2_Chr5_16069512
5	38.279	DCARv2_Chr5_17680024
5	38.279	DCARv2_Chr5_17680080
5	38.279	DCARv2_Chr5_17764597
5	38.969	DCARv2_Chr5_15413012
5	38.969	DCARv2_Chr5_16014065
5	39.313	DCARv2_Chr5_17764337
5	39.313	DCARv2_Chr5_17764342
5	39.313	DCARv2_Chr5_17771855
5	39.313	DCARv2_Chr5_17771900
5	39.656	DCARv2_Chr5_17460640
5	39.656	DCARv2_Chr5_17460646
5	40.694	DCARv2_B3_200128
5	42.083	DCARv2_Chr5_20104991
5	42.083	DCARv2_Chr5_20105303
5	42.083	DCARv2_Chr5_20105317
5	42.773	DCARv2_Chr5_20265999
5	42.773	DCARv2_Chr5_20266380
5	42.773	DCARv2_Chr5_20266942
5	44.162	DCARv2_Chr5_21363278
5	44.162	DCARv2_Chr5_21363279
5	44.162	DCARv2_Chr5_21363304
5	44.852	DCARv2_Chr5_21613363
5	44.852	DCARv2_Chr5_21614676
5	45.195	DCARv2_Chr5_21681829
5	45.195	DCARv2_Chr5_21681870
5	45.195	DCARv2_Chr5_21681880
5	45.195	DCARv2_Chr5_21682297
5	45.539	DCARv2_Chr5_21807820
5	46.577	DCARv2_Chr5_22998681
5	46.577	DCARv2_Chr5_23176695
5	46.577	DCARv2_Chr5_23176701
5	46.577	DCARv2_Chr5_23176770
5	46.577	DCARv2_Chr5_23177026
5	46.577	DCARv2_Chr5_23177098
5	46.921	DCARv2_Chr5_23591529
5	47.61	DCARv2_Chr5_25294345
5	47.61	DCARv2_Chr5_25294362
5	47.61	DCARv2_Chr5_25294377
5	47.61	DCARv2_Chr5_25294396
5	47.61	DCARv2_Chr5_25294720
5	47.61	DCARv2_Chr5_25294726
5	48.999	DCARv2_Chr5_26044115
5	48.999	DCARv2_Chr5_26044595
5	48.999	DCARv2_Chr5_26044633
5	48.999	DCARv2_Chr5_26044635
5	48.999	DCARv2_Chr5_26044673
5	48.999	DCARv2_Chr5_26356097
5	48.999	DCARv2_Chr5_26356099
5	48.999	DCARv2_Chr5_26356290
5	48.999	DCARv2_Chr5_26356296
5	48.999	DCARv2_Chr5_26356303
5	48.999	DCARv2_Chr5_26356306
5	48.999	DCARv2_Chr5_26356398
5	48.999	DCARv2_Chr5_26356405
5	48.999	DCARv2_Chr5_26356704
5	48.999	DCARv2_Chr5_26356778
5	48.999	DCARv2_Chr5_26410434
5	48.999	DCARv2_Chr5_26424366
5	48.999	DCARv2_Chr5_26424368
5	48.999	DCARv2_Chr5_26424396
5	48.999	DCARv2_Chr5_26424411
5	48.999	DCARv2_Chr5_26424441
5	48.999	DCARv2_Chr5_26445880
5	49.689	DCARv2_Chr5_26822940
5	49.689	DCARv2_Chr5_26822946
5	49.689	DCARv2_Chr5_26823920
5	50.379	DCARv2_Chr5_27129078
5	50.379	DCARv2_Chr5_27130442
5	50.379	DCARv2_Chr5_27130512
5	50.379	DCARv2_Chr5_27655565
5	50.722	DCARv2_Chr5_27761897
5	50.722	DCARv2_Chr5_27816147
5	50.722	DCARv2_Chr5_27816560
5	50.722	DCARv2_Chr5_28257740
5	50.722	DCARv2_Chr5_28649369
5	51.066	DCARv2_Chr5_28539605
5	51.066	DCARv2_Chr5_28539659
5	51.066	DCARv2_Chr5_28966465
5	51.41	DCARv2_Chr5_29337124
5	51.41	DCARv2_Chr5_29337177
5	52.099	DCARv2_Chr5_29324149
5	52.099	DCARv2_Chr5_29894660
5	52.099	DCARv2_Chr5_30306405
5	52.099	DCARv2_Chr5_30638670
5	52.099	DCARv2_Chr5_31012642
5	52.099	DCARv2_Chr5_31012689
5	52.099	DCARv2_Chr5_31012971
5	52.099	DCARv2_Chr5_31121589
5	52.099	DCARv2_Chr5_31121863
5	52.099	DCARv2_Chr5_31131303
5	52.099	DCARv2_Chr5_31134937
5	52.789	DCARv2_Chr5_29516253
5	52.789	DCARv2_Chr5_29991364
5	52.789	DCARv2_Chr5_29991406
5	52.789	DCARv2_Chr5_29991682
5	52.789	DCARv2_Chr5_30277025
5	52.789	DCARv2_Chr5_30561829
5	52.789	DCARv2_Chr5_30562104
5	52.789	DCARv2_Chr5_30563308
5	52.789	DCARv2_Chr5_30563720
5	52.789	DCARv2_Chr5_30563721
5	52.789	DCARv2_Chr5_30708515
5	53.133	DCARv2_Chr5_31773742
5	53.133	DCARv2_Chr5_32704702
5	53.133	DCARv2_Chr5_32813470
5	53.133	DCARv2_Chr5_32813882
5	53.476	DCARv2_Chr5_32225229
5	53.476	DCARv2_Chr5_32305700
5	53.476	DCARv2_Chr5_32305715
5	53.476	DCARv2_Chr5_32305993
5	53.476	DCARv2_Chr5_32704817
5	53.476	DCARv2_Chr5_32704849
5	53.476	DCARv2_Chr5_32704865
5	53.476	DCARv2_Chr5_32705255
5	54.514	DCARv2_Chr5_32976713
5	54.514	DCARv2_Chr5_32976735
5	54.514	DCARv2_Chr5_32976942
5	54.514	DCARv2_Chr5_32976951
5	54.514	DCARv2_Chr5_32976959
5	54.514	DCARv2_Chr5_32976968
5	54.514	DCARv2_Chr5_33141363
5	54.514	DCARv2_Chr5_33141413
5	54.514	DCARv2_Chr5_33153798
5	54.514	DCARv2_Chr5_33153810
5	54.514	DCARv2_Chr5_33153819
5	54.858	DCARv2_Chr5_33274030
5	54.858	DCARv2_Chr5_33274048
5	54.858	DCARv2_Chr5_33274084
5	54.858	DCARv2_Chr5_33274286
5	54.858	DCARv2_Chr5_33274337
5	54.858	DCARv2_Chr5_33274342
5	54.858	DCARv2_Chr5_33490010
5	55.202	DCARv2_Chr5_34861053
5	55.202	DCARv2_Chr5_34861330
5	55.202	DCARv2_Chr5_34861369
5	55.545	DCARv2_Chr5_34047254
5	55.545	DCARv2_Chr5_34047257
5	55.545	DCARv2_Chr5_34047290
5	55.545	DCARv2_Chr5_34047311
5	55.889	DCARv2_Chr5_33622688
5	55.889	DCARv2_Chr5_33622980
5	55.889	DCARv2_Chr5_33804740
5	55.889	DCARv2_Chr5_33804761
5	55.889	DCARv2_Chr5_33901004
5	55.889	DCARv2_Chr5_33941650
5	55.889	DCARv2_Chr5_33941657
5	55.889	DCARv2_Chr5_34063185
5	55.889	DCARv2_Chr5_34063246
5	55.889	DCARv2_Chr5_34063567
5	55.889	DCARv2_Chr5_34063589
5	56.232	DCARv2_Chr5_33966982
5	56.232	DCARv2_Chr5_33967001
5	56.232	DCARv2_Chr5_33967539
5	56.576	DCARv2_Chr5_34702073
5	56.576	DCARv2_Chr5_34909964
5	56.92	DCARv2_Chr5_34918191
5	57.609	DCARv2_Chr5_35164274
5	57.609	DCARv2_Chr5_35164284
5	57.609	DCARv2_Chr5_35164318
5	57.609	DCARv2_Chr5_35401656
5	57.609	DCARv2_Chr5_35401982
5	57.609	DCARv2_Chr5_35402006
5	57.609	DCARv2_Chr5_35407004
5	57.953	DCARv2_Chr5_35406957
5	57.953	DCARv2_Chr5_35406971
5	57.953	DCARv2_Chr5_35406973
5	57.953	DCARv2_Chr5_35407014
5	57.953	DCARv2_Chr5_35407366
5	57.953	DCARv2_Chr5_35407405
5	57.953	DCARv2_Chr5_35407411
5	57.953	DCARv2_Chr5_35407414
5	57.953	DCARv2_Chr5_35407450
5	57.953	DCARv2_Chr5_35407843
5	57.953	DCARv2_Chr5_35407863
5	57.953	DCARv2_Chr5_35407891
5	58.643	DCARv2_Chr5_35659542
5	58.643	DCARv2_Chr5_35659845
5	58.643	DCARv2_Chr5_35659857
5	58.643	DCARv2_Chr5_35659884
5	58.643	DCARv2_Chr5_35794612
5	58.643	DCARv2_Chr5_35794642
5	58.643	DCARv2_Chr5_35816622
5	58.643	DCARv2_Chr5_35816668
5	58.643	DCARv2_Chr5_35874852
5	58.643	DCARv2_Chr5_35874856
5	58.986	DCARv2_Chr5_35659853
5	59.676	DCARv2_Chr5_36461977
5	59.676	DCARv2_Chr5_36462002
5	59.676	DCARv2_Chr5_36462037
5	59.676	DCARv2_Chr5_36462350
5	59.676	DCARv2_Chr5_36462981
5	59.676	DCARv2_Chr5_36522220
5	59.676	DCARv2_Chr5_36522676
5	60.02	DCARv2_Chr5_36622814
5	60.02	DCARv2_Chr5_36622844
5	60.02	DCARv2_Chr5_36724899
5	60.02	DCARv2_Chr5_36724907
5	60.02	DCARv2_Chr5_36724911
5	60.02	DCARv2_Chr5_36724934
5	60.02	DCARv2_Chr5_36724935
5	60.02	DCARv2_Chr5_36725245
5	60.02	DCARv2_Chr5_36752806
5	60.02	DCARv2_Chr5_36782433
5	60.363	DCARv2_Chr5_37414525
5	60.363	DCARv2_Chr5_37415064
5	60.363	DCARv2_Chr5_37415065
5	60.363	DCARv2_Chr5_37415066
5	60.363	DCARv2_Chr5_37539486
5	60.707	DCARv2_Chr5_37873020
5	61.051	DCARv2_Chr5_38266195
5	61.051	DCARv2_Chr5_38338447
5	61.051	DCARv2_Chr5_38338463
5	61.051	DCARv2_C10726352_3538
5	61.394	DCARv2_Chr5_38371645
5	61.738	DCARv2_Chr5_38502733
5	61.738	DCARv2_Chr5_38503024
5	61.738	DCARv2_Chr5_38503030
5	62.082	DCARv2_Chr5_38757777
5	62.082	DCARv2_Chr5_38757823
5	62.082	DCARv2_Chr5_38757834
5	62.082	DCARv2_Chr5_38757836
5	62.082	DCARv2_Chr5_38757839
5	62.082	DCARv2_Chr5_38757844
5	62.082	DCARv2_Chr5_38809684
5	62.082	DCARv2_Chr5_38810184
5	62.082	DCARv2_Chr5_38823369
5	62.082	DCARv2_Chr5_38823760
5	62.082	DCARv2_Chr5_38842693
5	62.425	DCARv2_Chr5_38878292
5	62.425	DCARv2_Chr5_38908900
5	63.463	DCARv2_Chr5_39247024
5	63.463	DCARv2_Chr5_39247398
5	63.463	DCARv2_Chr5_39247400
5	63.807	DCARv2_Chr5_39247011
5	64.845	DCARv2_Chr5_39489714
5	65.189	DCARv2_Chr5_39682642
5	65.189	DCARv2_Chr5_39682648
5	65.189	DCARv2_Chr5_39682984
5	65.189	DCARv2_Chr5_39683002
5	65.189	DCARv2_Chr5_39766315
5	65.189	DCARv2_Chr5_39766335
5	65.189	DCARv2_Chr5_39766601
5	65.189	DCARv2_Chr5_39794704
5	65.189	DCARv2_Chr5_39795003
5	65.189	DCARv2_Chr5_39795020
5	65.532	DCARv2_Chr5_39615551
5	65.532	DCARv2_Chr5_39616015
5	65.532	DCARv2_Chr5_39660097
5	65.532	DCARv2_Chr5_39683679
5	65.532	DCARv2_Chr5_39840889
5	65.532	DCARv2_Chr5_39840910
5	65.876	DCARv2_Chr5_39967343
5	65.876	DCARv2_Chr5_39967376
5	65.876	DCARv2_Chr5_39967820
5	65.876	DCARv2_Chr5_39967839
5	66.22	DCARv2_Chr5_39962767
5	66.22	DCARv2_Chr5_39962787
5	69.767	DCARv2_Chr5_40578858
5	70.457	DCARv2_Chr5_40722022
5	70.457	DCARv2_Chr5_40722293
5	70.457	DCARv2_Chr5_40722309
5	70.457	DCARv2_Chr5_40722348
5	70.801	DCARv2_Chr5_40891002
5	71.839	DCARv2_Chr5_41489101
5	71.839	DCARv2_Chr5_41489412
5	71.839	DCARv2_Chr5_41529417
5	72.528	DCARv2_Chr5_41529017
5	72.528	DCARv2_Chr5_41529416
5	72.528	DCARv2_Chr5_41615783
5	72.872	DCARv2_Chr5_41521493
5	72.872	DCARv2_Chr5_41521931
5	72.872	DCARv2_Chr5_41521944
5	73.216	DCARv2_Chr5_41521913
5	73.216	DCARv2_Chr5_41521954
6	0	DCARv2_Chr6_235642
6	0	DCARv2_Chr6_235613
6	0.69	DCARv2_Chr6_235626
6	0.69	DCARv2_Chr6_235624
6	0.69	DCARv2_Chr6_235272
6	1.728	DCARv2_Chr6_220585
6	1.728	DCARv2_Chr6_220547
6	1.728	DCARv2_Chr6_220515
6	1.728	DCARv2_Chr6_64253
6	4.545	DCARv2_Chr6_530005
6	4.545	DCARv2_Chr6_529950
6	4.545	DCARv2_Chr6_529694
6	4.545	DCARv2_Chr6_529686
6	4.889	DCARv2_Chr6_552611
6	6.278	DCARv2_Chr6_739862
6	6.278	DCARv2_Chr6_739854
6	6.278	DCARv2_Chr6_739853
6	6.278	DCARv2_Chr6_739849
6	6.278	DCARv2_Chr6_739809
6	6.278	DCARv2_Chr6_739532
6	6.278	DCARv2_Chr6_739510
6	6.278	DCARv2_Chr6_724707
6	6.278	DCARv2_Chr6_724435
6	6.278	DCARv2_Chr6_724432
6	6.278	DCARv2_Chr6_724429
6	6.278	DCARv2_Chr6_724415
6	7.667	DCARv2_Chr6_1526403
6	8.011	DCARv2_Chr6_996709
6	8.011	DCARv2_Chr6_996681
6	11.927	DCARv2_Chr6_2006834
6	12.617	DCARv2_Chr6_2120432
6	12.961	DCARv2_Chr6_2212147
6	12.961	DCARv2_Chr6_2212142
6	13.304	DCARv2_Chr6_2263989
6	14.342	DCARv2_Chr6_2472547
6	14.342	DCARv2_Chr6_2472512
6	14.342	DCARv2_Chr6_2472502
6	14.342	DCARv2_Chr6_2472500
6	14.686	DCARv2_Chr6_2474318
6	14.686	DCARv2_Chr6_2474267
6	14.686	DCARv2_Chr6_2474258
6	14.686	DCARv2_Chr6_2474255
6	14.686	DCARv2_Chr6_2413454
6	15.376	DCARv2_Chr6_2486815
6	18.923	DCARv2_Chr6_3101730
6	26.688	DCARv2_Chr6_3864740
6	26.688	DCARv2_Chr6_3864711
6	26.688	DCARv2_Chr6_3864710
6	26.688	DCARv2_Chr6_3864709
6	27.031	DCARv2_Chr6_3918730
6	27.031	DCARv2_Chr6_3892575
6	27.031	DCARv2_Chr6_3892565
6	29.849	DCARv2_Chr6_4640387
6	31.947	DCARv2_Chr6_5398891
6	34.765	DCARv2_Chr6_6242160
6	35.455	DCARv2_Chr6_6449072
6	35.455	DCARv2_Chr6_6440507
6	35.455	DCARv2_Chr6_6440506
6	35.798	DCARv2_Chr6_6993713
6	35.798	DCARv2_Chr6_6993399
6	38.255	DCARv2_B20_64917
6	38.255	DCARv2_B20_64859
6	40.353	DCARv2_Chr6_11395991
6	40.353	DCARv2_Chr6_11395691
6	41.043	DCARv2_Chr6_13089441
6	41.043	DCARv2_Chr6_13089066
6	41.386	DCARv2_Chr6_12962932
6	41.73	DCARv2_Chr6_14771136
6	41.73	DCARv2_Chr6_12866370
6	42.42	DCARv2_Chr6_12958426
6	42.42	DCARv2_Chr6_12958226
6	42.42	DCARv2_Chr6_12958209
6	42.42	DCARv2_Chr6_12958206
6	42.42	DCARv2_Chr6_12958176
6	42.42	DCARv2_Chr6_12958162
6	42.42	DCARv2_Chr6_12958160
6	43.109	DCARv2_Chr6_13131856
6	43.109	DCARv2_Chr6_13131837
6	44.147	DCARv2_Chr6_13938741
6	44.147	DCARv2_Chr6_13752412
6	44.147	DCARv2_Chr6_13527994
6	44.147	DCARv2_Chr6_13527986
6	44.147	DCARv2_Chr6_13232818
6	44.147	DCARv2_Chr6_12958202
6	45.186	DCARv2_Chr6_17633163
6	45.186	DCARv2_Chr6_17632749
6	45.186	DCARv2_Chr6_17514652
6	45.186	DCARv2_Chr6_17514651
6	45.186	DCARv2_Chr6_17514650
6	45.186	DCARv2_Chr6_17257397
6	45.186	DCARv2_Chr6_16526308
6	45.186	DCARv2_Chr6_16433599
6	45.186	DCARv2_Chr6_16067241
6	45.186	DCARv2_Chr6_16067210
6	45.186	DCARv2_Chr6_16025355
6	45.186	DCARv2_Chr6_16025281
6	45.186	DCARv2_Chr6_16025052
6	45.186	DCARv2_Chr6_14981532
6	45.186	DCARv2_Chr6_14981522
6	45.186	DCARv2_Chr6_14981482
6	45.529	DCARv2_Chr6_16492658
6	45.529	DCARv2_Chr6_16492646
6	45.529	DCARv2_Chr6_16492592
6	45.529	DCARv2_Chr6_16492431
6	45.529	DCARv2_Chr6_16492422
6	45.873	DCARv2_Chr6_17380352
6	45.873	DCARv2_Chr6_17380313
6	45.873	DCARv2_Chr6_16791540
6	46.217	DCARv2_Chr6_17598581
6	46.217	DCARv2_Chr6_17596925
6	46.56	DCARv2_Chr6_18218521
6	46.904	DCARv2_Chr6_18431190
6	46.904	DCARv2_Chr6_18396545
6	47.593	DCARv2_Chr6_18613499
6	47.593	DCARv2_Chr6_18613479
6	47.937	DCARv2_Chr6_19425109
6	47.937	DCARv2_Chr6_19425079
6	48.281	DCARv2_Chr6_19593532
6	48.97	DCARv2_Chr6_19380099
6	48.97	DCARv2_Chr6_19322323
6	48.97	DCARv2_Chr6_19321844
6	48.97	DCARv2_Chr6_19225463
6	48.97	DCARv2_Chr6_19225429
6	48.97	DCARv2_Chr6_19225417
6	48.97	DCARv2_Chr6_19225198
6	49.314	DCARv2_Chr6_20489159
6	49.314	DCARv2_Chr6_20116557
6	49.314	DCARv2_Chr6_20116550
6	49.314	DCARv2_Chr6_20116543
6	49.314	DCARv2_Chr6_20076644
6	49.314	DCARv2_Chr6_20075411
6	49.314	DCARv2_Chr6_20075390
6	49.314	DCARv2_Chr6_20075141
6	49.314	DCARv2_Chr6_19994155
6	49.314	DCARv2_Chr6_19994154
6	49.314	DCARv2_Chr6_19994107
6	49.314	DCARv2_Chr6_19994101
6	49.314	DCARv2_Chr6_19984275
6	49.314	DCARv2_Chr6_19765506
6	49.314	DCARv2_Chr6_19765504
6	49.314	DCARv2_Chr6_19765472
6	49.314	DCARv2_Chr6_19765453
6	49.314	DCARv2_Chr6_19380518
6	49.658	DCARv2_Chr6_20429384
6	50.696	DCARv2_Chr6_22226185
6	50.696	DCARv2_Chr6_22226184
6	50.696	DCARv2_Chr6_22226164
6	50.696	DCARv2_Chr6_22205608
6	51.039	DCARv2_Chr6_22805269
6	51.039	DCARv2_Chr6_22805262
6	51.039	DCARv2_Chr6_22696549
6	51.039	DCARv2_Chr6_22696548
6	51.039	DCARv2_Chr6_22696542
6	51.039	DCARv2_Chr6_22696526
6	51.383	DCARv2_Chr6_23751723
6	51.383	DCARv2_Chr6_23640369
6	51.383	DCARv2_Chr6_23640148
6	51.383	DCARv2_Chr6_23640134
6	51.383	DCARv2_Chr6_23561910
6	51.383	DCARv2_Chr6_23561403
6	51.383	DCARv2_Chr6_23558511
6	51.383	DCARv2_Chr6_23558476
6	51.383	DCARv2_Chr6_23558212
6	51.383	DCARv2_Chr6_23499312
6	51.383	DCARv2_Chr6_23499009
6	51.383	DCARv2_Chr6_23322167
6	51.383	DCARv2_Chr6_23322093
6	52.073	DCARv2_Chr6_26575383
6	52.073	DCARv2_Chr6_25820981
6	52.073	DCARv2_Chr6_25696954
6	52.073	DCARv2_Chr6_25669241
6	52.073	DCARv2_Chr6_25669220
6	52.073	DCARv2_Chr6_25669166
6	52.073	DCARv2_Chr6_25486497
6	52.073	DCARv2_Chr6_25486020
6	52.073	DCARv2_Chr6_25485964
6	52.416	DCARv2_Chr6_30447373
6	52.416	DCARv2_Chr6_30447366
6	52.416	DCARv2_Chr6_26826080
6	52.416	DCARv2_Chr6_26826046
6	52.416	DCARv2_Chr6_26722794
6	52.416	DCARv2_Chr6_26680522
6	52.416	DCARv2_Chr6_26575416
6	52.416	DCARv2_Chr6_26575119
6	52.416	DCARv2_Chr6_26547315
6	52.416	DCARv2_Chr6_25894319
6	52.416	DCARv2_Chr6_25894300
6	52.416	DCARv2_Chr6_25894011
6	52.416	DCARv2_Chr6_25893993
6	52.76	DCARv2_Chr6_25474963
6	53.104	DCARv2_Chr6_24220321
6	53.793	DCARv2_Chr6_24337937
6	53.793	DCARv2_Chr6_24337936
6	53.793	DCARv2_Chr6_24337935
6	54.137	DCARv2_Chr6_24379150
6	54.137	DCARv2_Chr6_24379132
6	54.137	DCARv2_Chr6_24379110
6	54.137	DCARv2_Chr6_24379103
6	54.137	DCARv2_Chr6_24378843
6	54.137	DCARv2_Chr6_24378788
6	54.137	DCARv2_Chr6_23823116
6	54.137	DCARv2_Chr6_23823101
6	54.137	DCARv2_Chr6_23321791
6	54.137	DCARv2_Chr6_23321790
6	54.137	DCARv2_Chr6_23285576
6	54.137	DCARv2_Chr6_23285537
6	54.137	DCARv2_Chr6_23285226
6	54.137	DCARv2_Chr6_23285171
6	54.137	DCARv2_Chr6_23285147
6	54.137	DCARv2_Chr6_23183806
6	54.827	DCARv2_Chr6_25779416
6	54.827	DCARv2_Chr6_25779405
6	54.827	DCARv2_Chr6_25486490
6	54.827	DCARv2_Chr6_25475275
6	54.827	DCARv2_Chr6_25474996
6	54.827	DCARv2_Chr6_24744700
6	54.827	DCARv2_Chr6_24744354
6	54.827	DCARv2_Chr6_24744311
6	55.516	DCARv2_Chr6_26708827
6	55.516	DCARv2_Chr6_26708819
6	55.516	DCARv2_Chr6_26708755
6	55.516	DCARv2_Chr6_26708605
6	55.516	DCARv2_Chr6_26708591
6	55.516	DCARv2_Chr6_26575113
6	55.516	DCARv2_Chr6_26575041
6	55.516	DCARv2_Chr6_26547638
6	55.516	DCARv2_Chr6_26547319
6	55.516	DCARv2_Chr6_26547289
6	55.516	DCARv2_Chr6_26547268
6	55.86	DCARv2_Chr6_27320441
6	55.86	DCARv2_Chr6_27306825
6	56.55	DCARv2_Chr6_30447618
6	56.55	DCARv2_Chr6_27781747
6	56.893	DCARv2_Chr6_27844548
6	56.893	DCARv2_Chr6_27844234
6	56.893	DCARv2_Chr6_27844204
6	57.237	DCARv2_Chr6_30443186
6	57.237	DCARv2_Chr6_30443182
6	57.237	DCARv2_Chr6_30443165
6	57.237	DCARv2_Chr6_29893805
6	57.237	DCARv2_Chr6_29078214
6	57.237	DCARv2_Chr6_29077851
6	57.237	DCARv2_Chr6_29077850
6	57.237	DCARv2_Chr6_29077847
6	57.237	DCARv2_Chr6_29077821
6	57.237	DCARv2_Chr6_29077815
6	57.237	DCARv2_Chr6_29077807
6	57.237	DCARv2_Chr6_29077793
6	57.237	DCARv2_Chr6_29077785
6	57.237	DCARv2_Chr6_29077776
6	57.237	DCARv2_Chr6_29077774
6	57.237	DCARv2_Chr6_28972747
6	57.237	DCARv2_Chr6_28972696
6	57.581	DCARv2_Chr6_30447648
6	57.581	DCARv2_Chr6_30447628
6	57.581	DCARv2_Chr6_30447622
6	57.581	DCARv2_Chr6_30447613
6	57.581	DCARv2_Chr6_30447367
6	57.581	DCARv2_Chr6_30447355
6	57.581	DCARv2_Chr6_29033483
6	57.581	DCARv2_Chr6_28972750
6	57.581	DCARv2_Chr6_28425726
6	57.581	DCARv2_Chr6_28418730
6	57.581	DCARv2_Chr6_28418681
6	57.581	DCARv2_Chr6_28418679
6	57.581	DCARv2_Chr6_28418149
6	57.924	DCARv2_Chr6_31069471
6	57.924	DCARv2_Chr6_30922800
6	57.924	DCARv2_Chr6_30922352
6	57.924	DCARv2_Chr6_30922347
6	57.924	DCARv2_Chr6_30922323
6	57.924	DCARv2_Chr6_30922318
6	57.924	DCARv2_Chr6_30772504
6	57.924	DCARv2_Chr6_30772129
6	57.924	DCARv2_Chr6_30771281
6	57.924	DCARv2_Chr6_30734507
6	57.924	DCARv2_Chr6_30721722
6	57.924	DCARv2_Chr6_30715420
6	57.924	DCARv2_Chr6_30566488
6	57.924	DCARv2_Chr6_30566180
6	57.924	DCARv2_Chr6_30566156
6	57.924	DCARv2_Chr6_30566138
6	57.924	DCARv2_Chr6_30566132
6	57.924	DCARv2_Chr6_30558249
6	57.924	DCARv2_Chr6_30558211
6	57.924	DCARv2_Chr6_30557790
6	57.924	DCARv2_Chr6_30557750
6	57.924	DCARv2_Chr6_30557742
6	57.924	DCARv2_Chr6_30523626
6	57.924	DCARv2_Chr6_30523620
6	57.924	DCARv2_Chr6_30523606
6	57.924	DCARv2_Chr6_30523414
6	58.614	DCARv2_Chr6_31702853
6	58.614	DCARv2_Chr6_31702844
6	58.614	DCARv2_Chr6_31702494
6	58.614	DCARv2_Chr6_31660792
6	58.614	DCARv2_Chr6_31660748
6	58.614	DCARv2_Chr6_31660487
6	58.614	DCARv2_Chr6_31581374
6	58.614	DCARv2_Chr6_31581373
6	58.614	DCARv2_Chr6_31581361
6	58.614	DCARv2_Chr6_31581351
6	58.614	DCARv2_Chr6_31580946
6	58.614	DCARv2_Chr6_31580943
6	58.614	DCARv2_Chr6_31350049
6	58.614	DCARv2_Chr6_31349824
6	58.614	DCARv2_Chr6_31349817
6	58.614	DCARv2_Chr6_31349768
6	59.652	DCARv2_Chr6_32144691
6	59.652	DCARv2_Chr6_32144667
6	61.394	DCARv2_Chr6_32616591
6	61.394	DCARv2_Chr6_32483338
6	61.394	DCARv2_Chr6_32483312
6	61.394	DCARv2_Chr6_32483283
6	61.394	DCARv2_Chr6_32483010
6	61.738	DCARv2_Chr6_32704376
6	61.738	DCARv2_Chr6_32704348
6	61.738	DCARv2_Chr6_32704326
6	61.738	DCARv2_Chr6_32704314
6	61.738	DCARv2_Chr6_32679399
6	61.738	DCARv2_Chr6_32679396
6	61.738	DCARv2_Chr6_32678948
6	61.738	DCARv2_Chr6_32678947
6	61.738	DCARv2_Chr6_32678881
6	61.738	DCARv2_Chr6_32678866
6	62.082	DCARv2_Chr6_32850439
6	62.082	DCARv2_Chr6_32850368
6	62.082	DCARv2_Chr6_32850168
6	63.12	DCARv2_Chr6_33087554
6	63.12	DCARv2_Chr6_33087553
6	63.463	DCARv2_Chr6_33525159
6	63.463	DCARv2_Chr6_32983487
6	63.807	DCARv2_Chr6_33865946
6	63.807	DCARv2_Chr6_33865922
6	63.807	DCARv2_Chr6_33865915
6	63.807	DCARv2_Chr6_33865908
6	64.151	DCARv2_Chr6_34064361
6	64.151	DCARv2_Chr6_34049848
6	64.151	DCARv2_Chr6_34049349
6	64.151	DCARv2_Chr6_34049337
6	64.151	DCARv2_Chr6_34049021
6	64.151	DCARv2_Chr6_34049001
6	64.151	DCARv2_Chr6_34048978
6	64.494	DCARv2_Chr6_34247595
6	64.494	DCARv2_Chr6_34247578
6	64.494	DCARv2_Chr6_34247215
6	64.494	DCARv2_Chr6_34247181
6	65.184	DCARv2_Chr6_34753546
6	65.184	DCARv2_Chr6_34670636
6	65.184	DCARv2_Chr6_34670339
6	66.222	DCARv2_Chr6_34932544
6	66.912	DCARv2_Chr6_36495394
6	67.255	DCARv2_Chr6_35562854
6	67.255	DCARv2_Chr6_35562784
6	67.599	DCARv2_Chr6_35471137
6	67.599	DCARv2_Chr6_35471120
6	67.599	DCARv2_Chr6_35471119
6	67.599	DCARv2_Chr6_35389939
6	67.599	DCARv2_Chr6_35275843
6	68.289	DCARv2_Chr6_35320687
6	68.978	DCARv2_Chr6_35321145
6	69.322	DCARv2_Chr6_35321186
6	69.322	DCARv2_Chr6_35321174
6	69.322	DCARv2_Chr6_35321155
6	69.322	DCARv2_Chr6_35320670
7	0	DCARv2_Chr7_3864507
7	0	DCARv2_Chr7_3864489
7	0	DCARv2_Chr7_3864390
7	0	DCARv2_Chr7_3864385
7	0	DCARv2_Chr7_3864375
7	0	DCARv2_Chr7_3864348
7	0	DCARv2_Chr7_3864342
7	0	DCARv2_Chr7_3864078
7	0	DCARv2_Chr7_3864060
7	0.344	DCARv2_Chr7_3864950
7	0.344	DCARv2_Chr7_3864510
7	0.687	DCARv2_Chr7_3931761
7	1.031	DCARv2_Chr7_3931785
7	1.031	DCARv2_Chr7_3931767
7	1.031	DCARv2_Chr7_3931755
7	1.031	DCARv2_Chr7_3931747
7	1.031	DCARv2_Chr7_3931733
7	1.031	DCARv2_Chr7_3928073
7	5.694	DCARv2_Chr7_4616603
7	5.694	DCARv2_Chr7_4616548
7	6.038	DCARv2_Chr7_4616878
7	6.381	DCARv2_Chr7_4675052
7	10.67	DCARv2_Chr7_5469153
7	10.67	DCARv2_Chr7_5439882
7	10.67	DCARv2_Chr7_5254727
7	10.67	DCARv2_Chr7_5254310
7	10.67	DCARv2_Chr7_5254288
7	11.013	DCARv2_Chr7_5469909
7	11.013	DCARv2_Chr7_5469891
7	11.013	DCARv2_Chr7_5469693
7	14.93	DCARv2_Chr7_6448459
7	18.846	DCARv2_Chr7_8108976
7	18.846	DCARv2_Chr7_8108957
7	18.846	DCARv2_Chr7_8108935
7	18.846	DCARv2_Chr7_8108933
7	18.846	DCARv2_Chr7_8108922
7	18.846	DCARv2_Chr7_8108918
7	18.846	DCARv2_Chr7_8108893
7	18.846	DCARv2_Chr7_8108549
7	18.846	DCARv2_Chr7_8108503
7	22.028	DCARv2_Chr7_16565020
7	22.028	DCARv2_Chr7_16565017
7	22.028	DCARv2_Chr7_16565015
7	22.371	DCARv2_Chr7_10243163
7	24.114	DCARv2_Chr7_10853822
7	24.803	DCARv2_Chr7_11169523
7	25.493	DCARv2_Chr7_11841914
7	26.183	DCARv2_Chr7_12930294
7	26.183	DCARv2_Chr7_12929945
7	26.183	DCARv2_Chr7_12929834
7	26.872	DCARv2_Chr7_12992971
7	27.216	DCARv2_Chr7_13266188
7	27.906	DCARv2_Chr7_13669833
7	27.906	DCARv2_Chr7_13669491
7	28.595	DCARv2_Chr7_12993486
7	30.338	DCARv2_Chr7_18565981
7	30.338	DCARv2_Chr7_18565582
7	32.436	DCARv2_Chr7_19022013
7	32.436	DCARv2_Chr7_19021996
7	32.779	DCARv2_Chr7_19021974
7	34.168	DCARv2_Chr7_20005256
7	34.168	DCARv2_Chr7_19999009
7	34.168	DCARv2_Chr7_19999004
7	34.168	DCARv2_Chr7_19998989
7	34.168	DCARv2_Chr7_19726186
7	34.168	DCARv2_Chr7_19725859
7	35.207	DCARv2_Chr7_21412938
7	35.207	DCARv2_Chr7_21380493
7	35.207	DCARv2_Chr7_21380433
7	35.207	DCARv2_Chr7_21182163
7	35.207	DCARv2_Chr7_21182088
7	35.207	DCARv2_Chr7_21166670
7	35.207	DCARv2_Chr7_21098493
7	35.207	DCARv2_Chr7_21098483
7	36.596	DCARv2_Chr7_22122440
7	36.596	DCARv2_Chr7_22057765
7	36.596	DCARv2_Chr7_22057419
7	36.596	DCARv2_Chr7_22057415
7	36.596	DCARv2_Chr7_22057409
7	36.596	DCARv2_Chr7_22031529
7	36.596	DCARv2_Chr7_22031149
7	37.634	DCARv2_Chr7_24115653
7	37.634	DCARv2_Chr7_23327779
7	37.634	DCARv2_Chr7_23325729
7	37.634	DCARv2_Chr7_23298794
7	37.634	DCARv2_Chr7_23283009
7	37.634	DCARv2_Chr7_23283008
7	37.634	DCARv2_Chr7_23283004
7	37.634	DCARv2_Chr7_23282584
7	37.634	DCARv2_Chr7_23240124
7	37.634	DCARv2_Chr7_23003115
7	37.977	DCARv2_Chr7_23862249
7	37.977	DCARv2_Chr7_23862242
7	37.977	DCARv2_Chr7_23862234
7	37.977	DCARv2_Chr7_23861793
7	37.977	DCARv2_Chr7_23861791
7	38.321	DCARv2_Chr7_23924748
7	38.665	DCARv2_Chr7_23334843
7	38.665	DCARv2_Chr7_23334632
7	38.665	DCARv2_Chr7_23334613
7	39.008	DCARv2_Chr7_23325756
7	39.008	DCARv2_Chr7_23020601
7	39.008	DCARv2_Chr7_23019607
7	39.008	DCARv2_Chr7_23018295
7	39.008	DCARv2_Chr7_23003136
7	39.698	DCARv2_Chr7_24095858
7	39.698	DCARv2_Chr7_23917345
7	39.698	DCARv2_Chr7_23916988
7	39.698	DCARv2_Chr7_23916958
7	40.388	DCARv2_Chr7_24981938
7	40.388	DCARv2_Chr7_24981917
7	40.388	DCARv2_Chr7_24981867
7	40.388	DCARv2_Chr7_24836938
7	40.388	DCARv2_Chr7_24716762
7	40.388	DCARv2_Chr7_24716724
7	40.388	DCARv2_Chr7_24689499
7	40.388	DCARv2_Chr7_24689460
7	41.077	DCARv2_Chr7_26017847
7	41.077	DCARv2_Chr7_26017835
7	41.077	DCARv2_Chr7_25970373
7	42.115	DCARv2_Chr7_26560848
7	42.459	DCARv2_Chr7_26627535
7	42.803	DCARv2_Chr7_26741461
7	42.803	DCARv2_Chr7_26741421
7	43.146	DCARv2_Chr7_27135512
7	43.146	DCARv2_Chr7_27135051
7	43.146	DCARv2_Chr7_27105107
7	43.146	DCARv2_Chr7_27070405
7	43.146	DCARv2_Chr7_26969592
7	43.49	DCARv2_Chr7_27564594
7	43.49	DCARv2_Chr7_27190994
7	43.49	DCARv2_Chr7_27190701
7	43.834	DCARv2_Chr7_28435343
7	43.834	DCARv2_Chr7_28434949
7	43.834	DCARv2_Chr7_28434896
7	43.834	DCARv2_Chr7_28026961
7	44.177	DCARv2_Chr7_28182893
7	44.177	DCARv2_Chr7_28182858
7	44.177	DCARv2_Chr7_28182678
7	44.177	DCARv2_Chr7_28182622
7	44.177	DCARv2_Chr7_28182601
7	44.177	DCARv2_Chr7_28182525
7	44.177	DCARv2_Chr7_28182513
7	44.177	DCARv2_Chr7_28182506
7	44.521	DCARv2_Chr7_28119191
7	44.521	DCARv2_Chr7_28119189
7	44.864	DCARv2_Chr7_29694258
7	44.864	DCARv2_Chr7_29293204
7	44.864	DCARv2_Chr7_29292853
7	45.903	DCARv2_Chr7_29293207
7	45.903	DCARv2_Chr7_29185749
7	46.246	DCARv2_Chr7_29717234
7	46.246	DCARv2_Chr7_29694650
7	46.246	DCARv2_Chr7_29694647
7	46.246	DCARv2_Chr7_29694327
7	46.246	DCARv2_Chr7_29694317
7	46.246	DCARv2_Chr7_29694316
7	46.246	DCARv2_Chr7_29694248
[truncated: 483 more rows]

## Sheet: Supp Table4
Suppl. Table S4. all markers and genetic positions in a linkage map of F2 population B
Chr/LG	Genetic position, cM	Marker
1	0	DCARv2_Chr1_694516
1	0.361	DCARv2_Chr1_694540
1	2.568	DCARv2_Chr1_735466
1	2.568	DCARv2_Chr1_735452
1	5.151	DCARv2_Chr1_1022080
1	5.151	DCARv2_Chr1_1022060
1	5.151	DCARv2_Chr1_1022051
1	5.151	DCARv2_Chr1_1022027
1	5.876	DCARv2_Chr1_2095999
1	5.876	DCARv2_Chr1_1291580
1	6.6	DCARv2_Chr1_2906847
1	6.6	DCARv2_Chr1_2906576
1	9.947	DCARv2_Chr1_3607383
1	12.911	DCARv2_Chr1_5017333
1	12.911	DCARv2_Chr1_5017116
1	12.911	DCARv2_Chr1_5017099
1	12.911	DCARv2_Chr1_5017068
1	12.911	DCARv2_Chr1_5017067
1	13.272	DCARv2_Chr1_4982108
1	14.363	DCARv2_S5738_1941
1	15.454	DCARv2_Chr1_5506797
1	15.815	DCARv2_Chr1_5363722
1	18.779	DCARv2_Chr1_6431049
1	20.985	DCARv2_S551.1_77694
1	20.985	DCARv2_S551.1_77664
1	24.332	DCARv2_Chr1_11137932
1	26.538	DCARv2_Chr1_11932460
1	29.502	DCARv2_Chr1_13441853
1	29.502	DCARv2_Chr1_13441852
1	29.502	DCARv2_Chr1_13441850
1	29.502	DCARv2_Chr1_13441839
1	29.502	DCARv2_Chr1_13441818
1	33.624	DCARv2_Chr1_15263526
1	33.624	DCARv2_Chr1_15263276
1	33.624	DCARv2_Chr1_15263270
1	33.624	DCARv2_Chr1_15263267
1	33.624	DCARv2_Chr1_15263240
1	33.985	DCARv2_Chr1_15406158
1	33.985	DCARv2_Chr1_15406132
1	35.817	DCARv2_Chr1_17447055
1	35.817	DCARv2_Chr1_17447029
1	36.178	DCARv2_Chr1_17507828
1	37.269	DCARv2_Chr1_17810734
1	37.269	DCARv2_Chr1_17810439
1	37.63	DCARv2_Chr1_19202248
1	37.991	DCARv2_Chr1_17975357
1	37.991	DCARv2_Chr1_17975348
1	38.352	DCARv2_Chr1_19885132
1	38.352	DCARv2_Chr1_19610859
1	38.713	DCARv2_Chr1_20213959
1	39.074	DCARv2_Chr1_20213991
1	40.906	DCARv2_Chr1_21517028
1	40.906	DCARv2_Chr1_21205797
1	40.906	DCARv2_Chr1_21205602
1	40.906	DCARv2_Chr1_21205594
1	40.906	DCARv2_Chr1_20981189
1	41.267	DCARv2_Chr1_22465013
1	41.267	DCARv2_Chr1_22464766
1	41.628	DCARv2_Chr1_22813497
1	41.628	DCARv2_Chr1_22813352
1	41.628	DCARv2_Chr1_22802779
1	41.628	DCARv2_Chr1_22629150
1	43.088	DCARv2_Chr1_24724809
1	43.088	DCARv2_Chr1_24724769
1	43.813	DCARv2_Chr1_25162215
1	44.174	DCARv2_Chr1_25599313
1	44.174	DCARv2_Chr1_25567879
1	44.174	DCARv2_Chr1_25567866
1	44.174	DCARv2_Chr1_25567855
1	44.898	DCARv2_Chr1_26835775
1	44.898	DCARv2_Chr1_26835749
1	44.898	DCARv2_Chr1_26835747
1	44.898	DCARv2_Chr1_26835455
1	45.259	DCARv2_Chr1_26835478
1	45.984	DCARv2_Chr1_28075723
1	45.984	DCARv2_Chr1_28075500
1	45.984	DCARv2_Chr1_28075494
1	45.984	DCARv2_Chr1_28075464
1	45.984	DCARv2_Chr1_28075425
1	45.984	DCARv2_Chr1_28075422
1	45.984	DCARv2_Chr1_27487809
1	45.984	DCARv2_Chr1_27487801
1	45.984	DCARv2_Chr1_27487787
1	45.984	DCARv2_Chr1_27487784
1	45.984	DCARv2_Chr1_27487783
1	45.984	DCARv2_Chr1_27403429
1	45.984	DCARv2_Chr1_27403426
1	45.984	DCARv2_Chr1_27349580
1	46.345	DCARv2_Chr1_28394247
1	46.706	DCARv2_Chr1_28394268
1	46.706	DCARv2_Chr1_28394226
1	47.067	DCARv2_Chr1_28478602
1	47.067	DCARv2_Chr1_28478538
1	48.527	DCARv2_Chr1_30536564
1	48.527	DCARv2_Chr1_30536541
1	48.527	DCARv2_Chr1_30536525
1	48.527	DCARv2_Chr1_30536210
1	48.527	DCARv2_Chr1_30536205
1	48.527	DCARv2_Chr1_30536202
1	48.527	DCARv2_Chr1_30536197
1	48.527	DCARv2_Chr1_30536195
1	48.888	DCARv2_Chr1_30191073
1	49.249	DCARv2_Chr1_30704512
1	49.249	DCARv2_Chr1_30704494
1	49.249	DCARv2_Chr1_30682657
1	49.249	DCARv2_Chr1_30682421
1	49.249	DCARv2_Chr1_30682362
1	51.081	DCARv2_Chr1_33116987
1	51.081	DCARv2_Chr1_33096864
1	52.912	DCARv2_Chr1_34974691
1	53.273	DCARv2_Chr1_35334534
1	53.634	DCARv2_Chr1_35520661
1	54.359	DCARv2_Chr1_39402494
1	54.359	DCARv2_Chr1_39402466
1	54.359	DCARv2_Chr1_39402429
1	54.359	DCARv2_Chr1_39402423
1	54.359	DCARv2_Chr1_38666780
1	54.359	DCARv2_Chr1_38666556
1	54.359	DCARv2_Chr1_38666543
1	54.359	DCARv2_Chr1_38666516
1	54.359	DCARv2_Chr1_38666486
1	55.084	DCARv2_Chr1_39482903
1	55.084	DCARv2_Chr1_39482488
1	55.084	DCARv2_Chr1_37185088
1	55.084	DCARv2_Chr1_37185087
1	55.084	DCARv2_Chr1_37184650
1	55.084	DCARv2_Chr1_37184607
1	55.445	DCARv2_Chr1_41298607
1	55.445	DCARv2_Chr1_41298592
1	55.445	DCARv2_Chr1_41298591
1	55.445	DCARv2_Chr1_41298572
1	55.445	DCARv2_Chr1_41298557
1	55.445	DCARv2_Chr1_41298534
1	55.806	DCARv2_Chr1_41528870
1	55.806	DCARv2_Chr1_41528864
1	55.806	DCARv2_Chr1_41528857
1	55.806	DCARv2_Chr1_41291877
1	55.806	DCARv2_Chr1_41291853
1	55.806	DCARv2_Chr1_41291837
1	55.806	DCARv2_Chr1_41291820
1	55.806	DCARv2_Chr1_38937703
1	55.806	DCARv2_Chr1_38937476
1	55.806	DCARv2_Chr1_38937430
1	55.806	DCARv2_Chr1_38428769
1	55.806	DCARv2_Chr1_38428546
1	55.806	DCARv2_Chr1_38428536
1	56.167	DCARv2_Chr1_41399422
1	56.167	DCARv2_Chr1_41399417
1	56.167	DCARv2_Chr1_41399378
1	56.167	DCARv2_Chr1_41398919
1	56.167	DCARv2_Chr1_41292175
1	56.167	DCARv2_Chr1_40967368
1	56.167	DCARv2_Chr1_40816455
1	56.167	DCARv2_Chr1_39848458
1	56.167	DCARv2_Chr1_39848143
1	56.167	DCARv2_Chr1_39638049
1	56.167	DCARv2_Chr1_39638008
1	56.167	DCARv2_Chr1_39637758
1	56.167	DCARv2_Chr1_39637756
1	56.167	DCARv2_Chr1_39637714
1	56.167	DCARv2_Chr1_39637701
1	56.167	DCARv2_Chr1_39618724
1	56.167	DCARv2_Chr1_39618722
1	56.167	DCARv2_Chr1_39618721
1	56.167	DCARv2_Chr1_39618673
1	56.167	DCARv2_Chr1_39618646
1	56.167	DCARv2_Chr1_39482536
1	56.167	DCARv2_Chr1_39468471
1	56.167	DCARv2_Chr1_39426845
1	56.167	DCARv2_Chr1_38949401
1	56.167	DCARv2_Chr1_38451644
1	56.167	DCARv2_Chr1_38451276
1	56.167	DCARv2_Chr1_38451253
1	56.167	DCARv2_Chr1_38101675
1	56.167	DCARv2_Chr1_38101654
1	56.167	DCARv2_Chr1_38101615
1	56.167	DCARv2_Chr1_38101305
1	56.167	DCARv2_Chr1_38085890
1	56.167	DCARv2_Chr1_38085881
1	56.167	DCARv2_Chr1_37517202
1	56.167	DCARv2_Chr1_37488516
1	56.167	DCARv2_Chr1_37285992
1	56.167	DCARv2_Chr1_37285694
1	56.167	DCARv2_Chr1_37260913
1	56.167	DCARv2_Chr1_37260895
1	56.167	DCARv2_Chr1_36892423
1	56.167	DCARv2_Chr1_36892365
1	56.167	DCARv2_Chr1_36892363
1	56.167	DCARv2_Chr1_36892361
1	56.528	DCARv2_Chr1_41614547
1	56.528	DCARv2_Chr1_41614503
1	56.528	DCARv2_Chr1_41614128
1	56.528	DCARv2_Chr1_39561716
1	56.889	DCARv2_Chr1_41892765
1	56.889	DCARv2_Chr1_41886910
1	57.25	DCARv2_Chr1_41679535
1	57.25	DCARv2_Chr1_41679496
1	58.71	DCARv2_Chr1_43288621
1	58.71	DCARv2_Chr1_43288615
1	58.71	DCARv2_Chr1_43288212
1	58.71	DCARv2_Chr1_43288200
1	58.71	DCARv2_Chr1_43288199
1	58.71	DCARv2_Chr1_43288141
1	59.434	DCARv2_Chr1_44521351
1	59.434	DCARv2_Chr1_44521027
1	59.434	DCARv2_Chr1_43975137
1	59.434	DCARv2_Chr1_43975123
1	59.434	DCARv2_Chr1_43975088
1	59.434	DCARv2_Chr1_43974720
1	59.434	DCARv2_Chr1_43974718
1	59.434	DCARv2_Chr1_43970032
1	59.434	DCARv2_Chr1_43969640
1	59.434	DCARv2_Chr1_43815477
1	60.159	DCARv2_Chr1_44810959
1	60.159	DCARv2_Chr1_44810632
1	60.52	DCARv2_Chr1_45285328
1	60.52	DCARv2_Chr1_45285315
1	60.52	DCARv2_Chr1_45285285
1	60.52	DCARv2_Chr1_45285267
1	60.52	DCARv2_Chr1_45284866
1	60.52	DCARv2_Chr1_45284851
1	60.881	DCARv2_Chr1_45492115
1	61.242	DCARv2_Chr1_46776409
1	61.242	DCARv2_Chr1_46776407
1	61.242	DCARv2_Chr1_46699581
1	61.242	DCARv2_Chr1_46699572
1	61.242	DCARv2_Chr1_46073064
1	61.967	DCARv2_Chr1_47039869
1	61.967	DCARv2_Chr1_47025938
1	62.328	DCARv2_Chr1_47765632
1	62.328	DCARv2_Chr1_47116294
1	63.419	DCARv2_Chr1_48258750
1	63.419	DCARv2_Chr1_48258717
1	64.143	DCARv2_Chr1_48655527
1	64.504	DCARv2_Chr1_48439223
1	64.504	DCARv2_Chr1_48438910
1	64.504	DCARv2_Chr1_48438908
1	64.504	DCARv2_Chr1_48438907
1	64.504	DCARv2_Chr1_48438890
1	64.504	DCARv2_Chr1_48438874
1	65.229	DCARv2_Chr1_49214302
1	65.59	DCARv2_Chr1_49144636
1	65.59	DCARv2_Chr1_49144634
1	65.59	DCARv2_Chr1_49144623
1	65.59	DCARv2_Chr1_49144581
1	68.554	DCARv2_Chr1_50385521
1	68.915	DCARv2_Chr1_50491061
1	69.639	DCARv2_Chr1_50385940
1	69.639	DCARv2_Chr1_50385899
1	69.639	DCARv2_Chr1_50385554
1	69.639	DCARv2_Chr1_50385489
1	70	DCARv2_Chr1_51142831
1	70	DCARv2_Chr1_51026256
1	70	DCARv2_Chr1_50685282
1	78.19	DCARv2_Chr1_21248285
1	80.774	DCARv2_Chr1_21247940
1	86.888	DCARv2_Chr1_21248334
1	86.888	DCARv2_Chr1_21247955
2a	0	DCARv2_Chr2_320633
2a	0.361	DCARv2_Chr2_320615
2a	0.361	DCARv2_Chr2_320582
2a	0.361	DCARv2_Chr2_320579
2a	1.085	DCARv2_Chr2_385130
2a	1.085	DCARv2_Chr2_385091
2a	1.085	DCARv2_Chr2_384662
2a	1.085	DCARv2_Chr2_384642
2a	1.446	DCARv2_Chr2_317723
2a	2.906	DCARv2_Chr2_1163012
2a	11.521	DCARv2_Chr2_2091727
2a	11.882	DCARv2_Chr2_2091711
2a	11.882	DCARv2_Chr2_2091689
2a	11.882	DCARv2_Chr2_2091679
2a	11.882	DCARv2_Chr2_2031794
2a	12.243	DCARv2_Chr2_2166759
2a	12.243	DCARv2_Chr2_2166750
2a	12.243	DCARv2_Chr2_2166728
2a	14.449	DCARv2_Chr2_2484315
2a	14.449	DCARv2_Chr2_2484298
2a	14.449	DCARv2_Chr2_2484297
2a	14.449	DCARv2_Chr2_2483937
2a	14.449	DCARv2_Chr2_2483908
2a	14.449	DCARv2_Chr2_2483897
2a	14.449	DCARv2_Chr2_2483886
2a	15.174	DCARv2_Chr2_2666774
2a	15.174	DCARv2_Chr2_2666741
2a	15.899	DCARv2_Chr2_2848271
2a	16.26	DCARv2_Chr2_2848307
2a	16.26	DCARv2_Chr2_2848275
2a	16.26	DCARv2_Chr2_2848267
2a	21.169	DCARv2_Chr2_6264554
2a	21.894	DCARv2_Chr2_5312238
2a	22.985	DCARv2_Chr2_5313493
2a	23.346	DCARv2_Chr2_5313511
2a	23.346	DCARv2_Chr2_5313490
2b	0	DCARv2_Chr2_9545340
2b	0	DCARv2_Chr2_9255094
2b	1.091	DCARv2_Chr2_9942206
2b	1.091	DCARv2_Chr2_9942204
2b	1.091	DCARv2_Chr2_9942179
2b	1.091	DCARv2_Chr2_9942174
2b	9.28	DCARv2_Chr2_13076332
2b	11.112	DCARv2_Chr2_14035904
2b	11.112	DCARv2_Chr2_13712235
2b	11.837	DCARv2_Chr2_14247193
2b	12.198	DCARv2_Chr2_17363451
2b	12.198	DCARv2_Chr2_17363441
2b	12.198	DCARv2_Chr2_17363378
2b	12.198	DCARv2_Chr2_17363371
2b	12.198	DCARv2_Chr2_17363368
2b	12.198	DCARv2_Chr2_17049545
2b	12.198	DCARv2_Chr2_17049260
2b	12.198	DCARv2_Chr2_17049230
2b	12.198	DCARv2_Chr2_17049221
2b	12.198	DCARv2_Chr2_17049218
2b	12.922	DCARv2_Chr2_18388506
2b	13.283	DCARv2_Chr2_18611763
2b	13.283	DCARv2_Chr2_18611338
2b	13.283	DCARv2_Chr2_18611293
2b	13.644	DCARv2_C10720352_528
2b	13.644	DCARv2_Chr2_20860622
2b	13.644	DCARv2_Chr2_20241867
2b	13.644	DCARv2_Chr2_20241831
2b	14.005	DCARv2_Chr2_22020167
2b	14.005	DCARv2_Chr2_20667837
2b	14.366	DCARv2_Chr2_22570947
2b	14.727	DCARv2_Chr2_24471405
2b	14.727	DCARv2_Chr2_24471404
2b	14.727	DCARv2_Chr2_24471398
2b	14.727	DCARv2_Chr2_22856726
2b	14.727	DCARv2_Chr2_22856718
2b	14.727	DCARv2_Chr2_22856524
2b	15.452	DCARv2_Chr2_24940471
2b	15.452	DCARv2_Chr2_24323974
2b	15.452	DCARv2_Chr2_24323959
2b	15.452	DCARv2_Chr2_24323946
2b	15.452	DCARv2_Chr2_24323916
2b	15.452	DCARv2_Chr2_23400067
2b	15.452	DCARv2_Chr2_23399725
2b	15.452	DCARv2_Chr2_23399699
2b	15.452	DCARv2_Chr2_23399684
2b	15.813	DCARv2_Chr2_26726535
2b	15.813	DCARv2_Chr2_26726495
2b	15.813	DCARv2_Chr2_26726136
2b	15.813	DCARv2_Chr2_26726104
2b	15.813	DCARv2_Chr2_25298347
2b	15.813	DCARv2_Chr2_25298044
2b	15.813	DCARv2_Chr2_25065264
2b	15.813	DCARv2_Chr2_25064886
2b	15.813	DCARv2_Chr2_25006667
2b	15.813	DCARv2_Chr2_25006403
2b	15.813	DCARv2_Chr2_25006355
2b	15.813	DCARv2_Chr2_25006340
2b	15.813	DCARv2_Chr2_24943312
2b	15.813	DCARv2_Chr2_24943289
2b	15.813	DCARv2_Chr2_24943280
2b	15.813	DCARv2_Chr2_24943263
2b	15.813	DCARv2_Chr2_24943260
2b	15.813	DCARv2_Chr2_24943084
2b	15.813	DCARv2_Chr2_24917355
2b	15.813	DCARv2_Chr2_24917350
2b	15.813	DCARv2_Chr2_24917313
2b	15.813	DCARv2_Chr2_24917273
2b	15.813	DCARv2_Chr2_24629023
2b	15.813	DCARv2_Chr2_24509057
2b	15.813	DCARv2_Chr2_24509030
2b	15.813	DCARv2_Chr2_24508718
2b	15.813	DCARv2_Chr2_24508704
2b	15.813	DCARv2_Chr2_24508702
2b	15.813	DCARv2_Chr2_24508697
2b	15.813	DCARv2_Chr2_24508676
2b	15.813	DCARv2_Chr2_24508673
2b	15.813	DCARv2_Chr2_24229180
2b	15.813	DCARv2_Chr2_24229171
2b	15.813	DCARv2_Chr2_24228748
2b	15.813	DCARv2_Chr2_23533351
2b	15.813	DCARv2_Chr2_23533291
2b	15.813	DCARv2_Chr2_23532939
2b	15.813	DCARv2_Chr2_23532901
2b	15.813	DCARv2_Chr2_23328313
2b	15.813	DCARv2_Chr2_23328065
2b	15.813	DCARv2_Chr2_23251689
2b	15.813	DCARv2_Chr2_23251651
2b	15.813	DCARv2_Chr2_23094350
2b	16.174	DCARv2_Chr2_36020568
2b	16.174	DCARv2_Chr2_36020556
2b	16.174	DCARv2_Chr2_36020553
2b	16.174	DCARv2_Chr2_36020550
2b	16.174	DCARv2_Chr2_36020517
2b	16.174	DCARv2_Chr2_27108806
2b	16.899	DCARv2_Chr2_37524276
2b	16.899	DCARv2_Chr2_35670293
2b	16.899	DCARv2_Chr2_35670254
2b	16.899	DCARv2_Chr2_35313363
2b	16.899	DCARv2_Chr2_35313028
2b	16.899	DCARv2_Chr2_33283338
2b	16.899	DCARv2_Chr2_33283316
2b	16.899	DCARv2_Chr2_33282821
2b	16.899	DCARv2_Chr2_33282786
2b	16.899	DCARv2_Chr2_30031590
2b	16.899	DCARv2_Chr2_30031407
2b	16.899	DCARv2_Chr2_30031396
2b	17.26	DCARv2_Chr2_36262033
2b	17.26	DCARv2_Chr2_36244761
2b	17.26	DCARv2_Chr2_36244760
2b	17.26	DCARv2_Chr2_36154550
2b	17.26	DCARv2_Chr2_36154499
2b	17.26	DCARv2_Chr2_36154484
2b	17.26	DCARv2_Chr2_36154482
2b	17.26	DCARv2_Chr2_36154473
2b	17.26	DCARv2_Chr2_36154247
2b	17.26	DCARv2_Chr2_36154240
2b	17.26	DCARv2_Chr2_35848632
2b	17.26	DCARv2_Chr2_34273136
2b	17.26	DCARv2_Chr2_34273134
2b	17.26	DCARv2_Chr2_34273128
2b	17.26	DCARv2_Chr2_34273116
2b	17.26	DCARv2_Chr2_34273108
2b	17.26	DCARv2_Chr2_32703646
2b	17.26	DCARv2_Chr2_32118416
2b	17.26	DCARv2_Chr2_31615382
2b	17.26	DCARv2_Chr2_31615352
2b	17.26	DCARv2_Chr2_30763568
2b	17.26	DCARv2_Chr2_30763510
2b	17.26	DCARv2_Chr2_30763237
2b	17.26	DCARv2_Chr2_29362600
2b	17.26	DCARv2_Chr2_29362117
2b	17.984	DCARv2_Chr2_31683929
2b	17.984	DCARv2_Chr2_31683878
2b	17.984	DCARv2_Chr2_31683857
2b	17.984	DCARv2_Chr2_31683853
2b	17.984	DCARv2_Chr2_31683852
2b	17.984	DCARv2_Chr2_31683851
2b	17.984	DCARv2_Chr2_31683533
2b	17.984	DCARv2_Chr2_31683529
2b	18.345	DCARv2_Chr2_38527513
2b	18.345	DCARv2_Chr2_38464380
2b	18.345	DCARv2_Chr2_38450503
2b	18.345	DCARv2_Chr2_38115309
2b	18.345	DCARv2_Chr2_38070447
2b	18.345	DCARv2_Chr2_38070384
2b	18.345	DCARv2_Chr2_38070372
2b	18.345	DCARv2_Chr2_38070049
2b	18.345	DCARv2_Chr2_38070041
2b	18.345	DCARv2_Chr2_38070005
2b	18.345	DCARv2_Chr2_37934848
2b	18.345	DCARv2_Chr2_37934840
2b	18.345	DCARv2_Chr2_37934838
2b	18.345	DCARv2_Chr2_37934829
2b	18.345	DCARv2_Chr2_36514378
2b	18.345	DCARv2_Chr2_36317567
2b	18.345	DCARv2_Chr2_35895180
2b	18.345	DCARv2_Chr2_35895124
2b	18.345	DCARv2_Chr2_33283309
2b	18.345	DCARv2_Chr2_33282842
2b	18.345	DCARv2_Chr2_33202657
2b	18.345	DCARv2_Chr2_33202640
2b	18.345	DCARv2_Chr2_33202637
2b	18.345	DCARv2_Chr2_32703649
2b	18.345	DCARv2_Chr2_32703643
2b	18.345	DCARv2_Chr2_32703631
2b	18.345	DCARv2_Chr2_32703609
2b	18.345	DCARv2_Chr2_32703606
2b	18.345	DCARv2_Chr2_32703604
2b	18.345	DCARv2_Chr2_32118392
2b	18.345	DCARv2_Chr2_32117997
2b	18.345	DCARv2_Chr2_31340179
2b	18.345	DCARv2_Chr2_31339758
2b	18.345	DCARv2_Chr2_31339732
2b	18.345	DCARv2_Chr2_31339727
2b	18.345	DCARv2_Chr2_31132623
2b	18.345	DCARv2_Chr2_31132546
2b	18.345	DCARv2_Chr2_31099836
2b	18.345	DCARv2_Chr2_31099513
2b	18.345	DCARv2_Chr2_31099509
2b	18.345	DCARv2_Chr2_30685921
2b	18.345	DCARv2_Chr2_30423140
2b	18.345	DCARv2_Chr2_30422827
2b	18.345	DCARv2_Chr2_30411951
2b	18.345	DCARv2_Chr2_30089664
2b	18.345	DCARv2_Chr2_29410451
2b	18.345	DCARv2_Chr2_29410449
2b	18.345	DCARv2_Chr2_29386891
2b	18.345	DCARv2_Chr2_29386877
2b	18.345	DCARv2_Chr2_28939839
2b	18.345	DCARv2_Chr2_28939807
2b	18.345	DCARv2_Chr2_28939447
2b	18.345	DCARv2_Chr2_28022638
2b	18.345	DCARv2_Chr2_28022587
2b	19.436	DCARv2_Chr2_40646937
2b	19.797	DCARv2_Chr2_41121663
2b	20.158	DCARv2_Chr2_41121710
2b	20.158	DCARv2_Chr2_41121687
2b	20.158	DCARv2_Chr2_40900627
2b	20.883	DCARv2_Chr2_43459807
2b	21.244	DCARv2_Chr2_43743919
2b	21.244	DCARv2_Chr2_43743882
2b	21.244	DCARv2_Chr2_43547143
2b	21.244	DCARv2_Chr2_43547108
2b	21.244	DCARv2_Chr2_43469685
2b	21.605	DCARv2_Chr2_43188177
2b	21.605	DCARv2_Chr2_43188165
2b	21.966	DCARv2_Chr2_42521792
2b	21.966	DCARv2_Chr2_42521791
2b	21.966	DCARv2_Chr2_42521744
2b	21.966	DCARv2_Chr2_42521729
2b	21.966	DCARv2_Chr2_42521713
2b	21.966	DCARv2_Chr2_42521500
2b	24.172	DCARv2_Chr2_40646980
2b	24.533	DCARv2_Chr2_40647319
3	0	DCARv2_Chr3_223989
3	0	DCARv2_Chr3_223621
3	0.361	DCARv2_Chr3_223986
3	0.361	DCARv2_Chr3_223643
3	1.821	DCARv2_Chr3_217269
3	1.821	DCARv2_Chr3_217038
3	1.821	DCARv2_Chr3_217036
3	1.821	DCARv2_Chr3_217016
3	1.821	DCARv2_Chr3_217011
3	1.821	DCARv2_Chr3_217002
3	4.027	DCARv2_Chr3_740938
3	6.991	DCARv2_Chr3_1202590
3	6.991	DCARv2_Chr3_1202582
3	6.991	DCARv2_Chr3_1202225
3	9.197	DCARv2_Chr3_2048312
3	10.288	DCARv2_Chr3_2558793
3	10.288	DCARv2_Chr3_2558781
3	10.649	DCARv2_Chr3_2559138
3	11.01	DCARv2_Chr3_2486555
3	18.359	DCARv2_Chr3_5419538
3	19.084	DCARv2_Chr3_6769700
3	19.084	DCARv2_Chr3_6769665
3	19.084	DCARv2_Chr3_6769664
3	19.084	DCARv2_Chr3_5439059
3	19.084	DCARv2_Chr3_5439058
3	19.084	DCARv2_Chr3_5439045
3	19.084	DCARv2_Chr3_5439042
3	20.544	DCARv2_Chr3_9454056
3	20.544	DCARv2_Chr3_9453768
3	21.268	DCARv2_Chr3_11131741
3	21.268	DCARv2_Chr3_10802438
3	21.268	DCARv2_Chr3_10802423
3	21.268	DCARv2_Chr3_10802413
3	21.268	DCARv2_Chr3_10802370
3	21.268	DCARv2_Chr3_10802364
3	21.268	DCARv2_Chr3_10773587
3	21.629	DCARv2_Chr3_11131489
3	21.629	DCARv2_Chr3_11131488
3	21.629	DCARv2_Chr3_10809850
3	21.629	DCARv2_Chr3_10809838
3	21.629	DCARv2_Chr3_10809581
3	21.629	DCARv2_Chr3_10809554
3	21.99	DCARv2_Chr3_11287108
3	21.99	DCARv2_Chr3_11287088
3	23.45	DCARv2_Chr3_13140403
3	23.811	DCARv2_Chr3_13355413
3	23.811	DCARv2_Chr3_13355403
3	23.811	DCARv2_Chr3_13354970
3	23.811	DCARv2_Chr3_13354932
3	25.271	DCARv2_Chr3_16955637
3	25.271	DCARv2_Chr3_16955595
3	25.271	DCARv2_Chr3_16555746
3	25.632	DCARv2_Chr3_16939778
3	26.357	DCARv2_Chr3_17482708
3	26.357	DCARv2_Chr3_17482192
3	32.88	DCARv2_Chr3_23228416
3	32.88	DCARv2_Chr3_23228407
3	32.88	DCARv2_Chr3_23228050
3	32.88	DCARv2_Chr3_23228040
3	32.88	DCARv2_Chr3_23228032
3	32.88	DCARv2_Chr3_23228030
3	32.88	DCARv2_Chr3_23228026
3	32.88	DCARv2_Chr3_23228025
3	32.88	DCARv2_Chr3_23228022
3	34.34	DCARv2_Chr3_23606781
3	34.34	DCARv2_Chr3_23606780
3	35.064	DCARv2_Chr3_23976772
3	35.064	DCARv2_Chr3_23976423
3	36.896	DCARv2_Chr3_25377152
3	37.257	DCARv2_Chr3_25418715
3	37.257	DCARv2_Chr3_25418698
3	37.257	DCARv2_Chr3_25418440
3	37.257	DCARv2_Chr3_25418418
3	37.257	DCARv2_Chr3_25418415
3	37.257	DCARv2_Chr3_25377582
3	38.348	DCARv2_Chr3_26086181
3	38.348	DCARv2_Chr3_26042152
3	38.709	DCARv2_Chr3_26085810
3	40.541	DCARv2_Chr3_27303261
3	40.541	DCARv2_Chr3_27302879
3	47.475	DCARv2_Chr3_34977605
3	47.475	DCARv2_Chr3_34969647
3	48.199	DCARv2_Chr3_35655687
3	48.199	DCARv2_Chr3_35655306
3	48.56	DCARv2_Chr3_36305976
3	48.56	DCARv2_Chr3_36305639
3	48.921	DCARv2_Chr3_37140605
3	48.921	DCARv2_Chr3_36510959
3	50.012	DCARv2_Chr3_37516868
3	51.844	DCARv2_Chr3_39853363
3	51.844	DCARv2_Chr3_39692373
3	52.205	DCARv2_Chr3_39856218
3	52.205	DCARv2_Chr3_39856192
3	52.205	DCARv2_Chr3_39856173
3	52.205	DCARv2_Chr3_39856152
3	52.205	DCARv2_Chr3_39855856
3	52.93	DCARv2_Chr3_39985122
3	53.291	DCARv2_Chr3_40655614
3	53.291	DCARv2_Chr3_40655597
3	54.382	DCARv2_Chr3_43014824
3	54.382	DCARv2_Chr3_43014821
3	54.382	DCARv2_Chr3_43014806
3	54.382	DCARv2_Chr3_43014791
3	54.382	DCARv2_Chr3_43014775
3	54.382	DCARv2_Chr3_43014773
3	54.743	DCARv2_Chr3_42357458
3	55.104	DCARv2_Chr3_43006224
3	55.828	DCARv2_Chr3_42911034
3	55.828	DCARv2_Chr3_42910673
3	55.828	DCARv2_Chr3_42910671
3	55.828	DCARv2_Chr3_42910622
3	58.035	DCARv2_Chr3_44168194
3	58.396	DCARv2_Chr3_44167877
3	58.396	DCARv2_Chr3_44167852
3	58.396	DCARv2_Chr3_44167841
3	59.487	DCARv2_Chr3_44253825
3	59.487	DCARv2_Chr3_44253762
3	59.487	DCARv2_Chr3_44253499
3	59.487	DCARv2_Chr3_44253473
3	60.947	DCARv2_Chr3_44313879
3	60.947	DCARv2_Chr3_44313843
3	60.947	DCARv2_Chr3_44313651
3	60.947	DCARv2_Chr3_44313622
3	60.947	DCARv2_Chr3_44313615
3	60.947	DCARv2_Chr3_44313607
3	61.671	DCARv2_Chr3_44315502
3	61.671	DCARv2_Chr3_44315447
3	62.032	DCARv2_Chr3_44482735
3	62.032	DCARv2_Chr3_44482732
3	62.032	DCARv2_Chr3_44482720
3	62.032	DCARv2_Chr3_44419277
3	62.393	DCARv2_Chr3_44950007
3	62.393	DCARv2_Chr3_44949557
3	62.754	DCARv2_Chr3_45080767
3	63.115	DCARv2_Chr3_45377539
3	63.115	DCARv2_Chr3_45377352
3	63.476	DCARv2_Chr3_45553241
3	63.837	DCARv2_Chr3_46142393
3	63.837	DCARv2_Chr3_46142162
3	63.837	DCARv2_Chr3_46020527
3	63.837	DCARv2_Chr3_45877723
3	65.297	DCARv2_Chr3_46828465
3	65.658	DCARv2_Chr3_47019081
3	65.658	DCARv2_Chr3_47019029
3	65.658	DCARv2_Chr3_46981705
3	65.658	DCARv2_Chr3_46828526
3	65.658	DCARv2_Chr3_46828490
3	65.658	DCARv2_Chr3_46828275
3	68.622	DCARv2_Chr3_47687713
3	68.622	DCARv2_Chr3_47687650
3	68.622	DCARv2_Chr3_47687441
3	68.622	DCARv2_Chr3_47687440
3	68.622	DCARv2_Chr3_47687431
3	68.622	DCARv2_Chr3_47687416
3	68.622	DCARv2_Chr3_47687392
3	68.622	DCARv2_Chr3_47687368
3	71.206	DCARv2_Chr3_48010911
3	75.72	DCARv2_Chr3_48867959
3	75.72	DCARv2_Chr3_48867944
3	76.081	DCARv2_Chr3_48867923
3	76.442	DCARv2_Chr3_49374618
3	79.789	DCARv2_Chr3_50181772
3	79.789	DCARv2_Chr3_50181765
3	79.789	DCARv2_Chr3_50181737
4	0	DCARv2_Chr4_4503022
4	1.46	DCARv2_Chr4_4760688
4	13.616	DCARv2_Chr4_9258934
4	13.977	DCARv2_Chr4_9151470
4	13.977	DCARv2_Chr4_9151471
4	13.977	DCARv2_Chr4_9234049
4	15.068	DCARv2_Chr4_9429534
4	15.068	DCARv2_Chr4_9429807
4	15.068	DCARv2_Chr4_9429833
4	15.068	DCARv2_Chr4_9432405
4	15.068	DCARv2_Chr4_9432456
4	15.429	DCARv2_Chr4_9612868
4	15.429	DCARv2_Chr4_9612884
4	15.79	DCARv2_Chr4_9766289
4	15.79	DCARv2_Chr4_9766334
4	16.151	DCARv2_Chr4_9999957
4	16.512	DCARv2_Chr4_10212561
4	16.512	DCARv2_Chr4_10212575
4	16.512	DCARv2_Chr4_10212584
4	16.512	DCARv2_Chr4_10212619
4	16.873	DCARv2_Chr4_10599836
4	18.333	DCARv2_Chr4_10921262
4	18.333	DCARv2_Chr4_10921277
4	18.333	DCARv2_Chr4_10921291
4	19.058	DCARv2_Chr4_11298856
4	19.058	DCARv2_Chr4_11362071
4	19.058	DCARv2_Chr4_11362082
4	19.783	DCARv2_Chr4_11498184
4	20.507	DCARv2_Chr4_11578450
4	20.507	DCARv2_Chr4_11578670
4	20.507	DCARv2_Chr4_11578674
4	20.507	DCARv2_Chr4_11578693
4	20.507	DCARv2_Chr4_11578696
4	20.507	DCARv2_Chr4_11578714
4	20.507	DCARv2_Chr4_11578717
4	21.232	DCARv2_Chr4_12557623
4	21.232	DCARv2_Chr4_12557643
4	21.956	DCARv2_Chr4_12667431
4	21.956	DCARv2_Chr4_12667790
4	21.956	DCARv2_Chr4_12767170
4	21.956	DCARv2_Chr4_12767185
4	22.318	DCARv2_Chr4_13766711
4	22.318	DCARv2_Chr4_13766726
4	22.318	DCARv2_Chr4_13793150
4	22.318	DCARv2_Chr4_13811948
4	22.318	DCARv2_Chr4_13811951
4	22.318	DCARv2_Chr4_13811991
4	22.318	DCARv2_Chr4_13812004
4	22.679	DCARv2_Chr4_13793146
4	23.04	DCARv2_Chr4_13921997
4	23.04	DCARv2_Chr4_13921998
4	23.04	DCARv2_Chr4_13922331
4	23.04	DCARv2_Chr4_13922342
4	23.401	DCARv2_Chr4_14254454
4	24.125	DCARv2_Chr4_16265843
4	24.125	DCARv2_Chr4_16397116
4	24.125	DCARv2_Chr4_16397586
4	24.125	DCARv2_Chr4_16397607
4	24.125	DCARv2_Chr4_16397610
4	24.125	DCARv2_Chr4_16757667
4	24.125	DCARv2_Chr4_16757997
4	24.125	DCARv2_Chr4_16808858
4	24.125	DCARv2_Chr4_16808941
4	24.125	DCARv2_Chr4_16809252
4	24.486	DCARv2_Chr4_17213757
4	24.847	DCARv2_Chr4_18042969
4	24.847	DCARv2_Chr4_18043326
4	25.572	DCARv2_Chr4_18222661
4	25.572	DCARv2_Chr4_18222703
4	25.572	DCARv2_Chr4_18222716
4	25.572	DCARv2_Chr4_18223064
4	25.572	DCARv2_Chr4_18223080
4	25.933	DCARv2_Chr4_18288767
4	25.933	DCARv2_Chr4_18289079
4	26.294	DCARv2_Chr4_18556866
4	26.294	DCARv2_Chr4_19462039
4	26.294	DCARv2_Chr4_19462261
4	27.019	DCARv2_Chr4_19792717
4	27.019	DCARv2_Chr4_20343810
4	27.38	DCARv2_Chr4_20233564
4	27.38	DCARv2_Chr4_20483860
4	27.38	DCARv2_Chr4_20484082
4	27.38	DCARv2_Chr4_20484130
4	27.38	DCARv2_Chr4_20527870
4	27.38	DCARv2_Chr4_20528230
4	27.38	DCARv2_Chr4_20528278
4	27.741	DCARv2_Chr4_21257722
4	27.741	DCARv2_Chr4_21293801
4	27.741	DCARv2_Chr4_21415543
4	28.832	DCARv2_Chr4_22523912
4	28.832	DCARv2_Chr4_22524134
4	28.832	DCARv2_Chr4_22524140
4	28.832	DCARv2_Chr4_22524146
4	29.193	DCARv2_Chr4_22678100
4	29.193	DCARv2_Chr4_22678139
4	29.193	DCARv2_Chr4_22780037
4	29.193	DCARv2_Chr4_22780049
4	29.193	DCARv2_Chr4_22780294
4	29.193	DCARv2_Chr4_22929617
4	29.193	DCARv2_Chr4_23236656
4	29.193	DCARv2_Chr4_23236671
4	29.193	DCARv2_Chr4_23236680
4	29.193	DCARv2_Chr4_23236686
4	29.193	DCARv2_Chr4_23237072
4	29.554	DCARv2_Chr4_23236681
4	31.014	DCARv2_Chr4_24767765
4	31.375	DCARv2_Chr4_24582312
4	31.375	DCARv2_Chr4_24658142
4	31.375	DCARv2_Chr4_24658365
4	31.375	DCARv2_Chr4_25082537
4	31.375	DCARv2_Chr4_25082824
4	31.375	DCARv2_Chr4_25191876
4	31.736	DCARv2_Chr4_25187036
4	31.736	DCARv2_Chr4_25187088
4	33.942	DCARv2_Chr4_27097902
4	33.942	DCARv2_Chr4_27097951
4	34.666	DCARv2_Chr4_28526485
4	34.666	DCARv2_Chr4_28526504
4	34.666	DCARv2_Chr4_28868960
4	34.666	DCARv2_Chr4_28868961
4	35.027	DCARv2_Chr4_29084136
4	35.027	DCARv2_Chr4_29084335
4	35.388	DCARv2_Chr4_29499928
4	35.749	DCARv2_Chr4_28106576
4	35.749	DCARv2_Chr4_28106585
4	35.749	DCARv2_Chr4_29128830
4	36.11	DCARv2_Chr4_29848156
4	36.11	DCARv2_Chr4_29848164
4	36.835	DCARv2_Chr4_30301327
4	36.835	DCARv2_Chr4_30301345
4	36.835	DCARv2_Chr4_30301372
4	37.196	DCARv2_Chr4_30313194
4	37.196	DCARv2_Chr4_30727425
4	37.196	DCARv2_Chr4_30727458
4	37.196	DCARv2_Chr4_30727465
4	37.196	DCARv2_Chr4_30727478
4	37.196	DCARv2_Chr4_30762012
4	37.196	DCARv2_Chr4_30762266
4	37.557	DCARv2_Chr4_30939122
4	37.557	DCARv2_Chr4_31095428
4	37.557	DCARv2_Chr4_31186744
4	37.557	DCARv2_Chr4_31194488
4	37.557	DCARv2_Chr4_31276209
4	37.918	DCARv2_Chr4_31391985
4	37.918	DCARv2_Chr4_31391989
4	37.918	DCARv2_Chr4_31391990
4	39.009	DCARv2_Chr4_32437213
4	39.37	DCARv2_Chr4_32406167
4	39.37	DCARv2_Chr4_32463663
4	39.37	DCARv2_Chr4_32471100
4	39.37	DCARv2_Chr4_32471109
4	39.37	DCARv2_Chr4_32471115
4	39.37	DCARv2_Chr4_32493294
4	39.37	DCARv2_Chr4_32493347
4	40.095	DCARv2_Chr4_32825025
4	40.819	DCARv2_Chr4_32824634
4	40.819	DCARv2_Chr4_32824643
4	40.819	DCARv2_Chr4_32824676
4	41.91	DCARv2_Chr4_34364351
4	41.91	DCARv2_Chr4_34364419
4	42.271	DCARv2_Chr4_33434622
4	42.271	DCARv2_Chr4_33770294
4	42.271	DCARv2_Chr4_34283837
4	42.271	DCARv2_Chr4_34283887
4	42.632	DCARv2_Chr4_33752584
4	42.632	DCARv2_Chr4_33752597
4	42.993	DCARv2_Chr4_34524771
4	42.993	DCARv2_Chr4_34524797
4	42.993	DCARv2_Chr4_34587674
4	42.993	DCARv2_Chr4_34743305
4	43.354	DCARv2_Chr4_34787229
4	43.354	DCARv2_Chr4_34787246
4	43.354	DCARv2_Chr4_34787263
4	43.354	DCARv2_Chr4_34787277
4	43.354	DCARv2_Chr4_34787304
4	43.354	DCARv2_Chr4_34787308
4	43.354	DCARv2_Chr4_34787507
4	43.354	DCARv2_Chr4_34787558
4	43.354	DCARv2_Chr4_34787559
4	44.814	DCARv2_Chr4_35207052
4	44.814	DCARv2_Chr4_35207114
4	44.814	DCARv2_Chr4_35207470
4	45.175	DCARv2_Chr4_35601062
4	45.536	DCARv2_Chr4_35466264
4	45.536	DCARv2_Chr4_35526062
4	45.536	DCARv2_Chr4_35526075
4	45.536	DCARv2_Chr4_35526442
4	45.897	DCARv2_Chr4_35794667
4	46.988	DCARv2_Chr4_35755929
5a	0	DCARv2_Chr5_643078
5a	0	DCARv2_Chr5_643060
5a	0	DCARv2_Chr5_643032
5a	0	DCARv2_Chr5_643015
5a	2.963	DCARv2_Chr5_1107531
5a	8.271	DCARv2_Chr5_2152016
5a	8.996	DCARv2_Chr5_2330844
5a	8.996	DCARv2_Chr5_2330792
5a	8.996	DCARv2_Chr5_2330462
5a	8.996	DCARv2_Chr5_2330457
5a	11.58	DCARv2_Chr5_3292634
5a	12.671	DCARv2_Chr5_4358761
5a	12.671	DCARv2_Chr5_4323785
5a	14.131	DCARv2_Chr5_4757586
5a	14.131	DCARv2_Chr5_4757577
5a	14.131	DCARv2_Chr5_4757561
5a	14.131	DCARv2_Chr5_4757245
5a	14.855	DCARv2_Chr5_4537535
5a	15.946	DCARv2_Chr5_4756173
5b	0	DCARv2_Chr5_4805539
5b	0	DCARv2_Chr5_4805611
5b	0	DCARv2_Chr5_4805827
5b	0.725	DCARv2_Chr5_4805553
5b	0.725	DCARv2_Chr5_4805582
5b	0.725	DCARv2_Chr5_4805588
5b	1.816	DCARv2_Chr5_4847716
5b	1.816	DCARv2_Chr5_4847734
5b	1.816	DCARv2_Chr5_4848074
5b	1.816	DCARv2_Chr5_4848098
5b	1.816	DCARv2_Chr5_4848104
5b	1.816	DCARv2_Chr5_4848107
5b	1.816	DCARv2_Chr5_4848125
5b	2.177	DCARv2_Chr5_5304971
5b	2.177	DCARv2_Chr5_5305172
5b	2.538	DCARv2_Chr5_5305151
5b	5.885	DCARv2_Chr5_7222213
5b	7.345	DCARv2_Chr5_7866329
5b	10.692	DCARv2_Chr5_9621910
5b	11.782	DCARv2_Chr5_11661126
5b	12.507	DCARv2_Chr5_11762786
5b	12.507	DCARv2_Chr5_11762853
5b	18.217	DCARv2_Chr5_14492072
5b	21.564	DCARv2_Chr5_15117250
5b	21.564	DCARv2_Chr5_15117482
5b	21.564	DCARv2_Chr5_15117488
5b	26.078	DCARv2_Chr5_21453950
5b	26.803	DCARv2_Chr5_21199865
5b	27.164	DCARv2_Chr5_21200124
5b	27.164	DCARv2_Chr5_21345005
5b	27.888	DCARv2_Chr5_21613363
5b	27.888	DCARv2_Chr5_21614676
5b	28.249	DCARv2_Chr5_21832952
5b	28.974	DCARv2_Chr5_22744201
5b	29.699	DCARv2_Chr5_23101456
5b	30.06	DCARv2_Chr5_23125373
5b	30.06	DCARv2_Chr5_23125378
5b	30.06	DCARv2_Chr5_23125427
5b	30.06	DCARv2_Chr5_23664733
5b	30.06	DCARv2_Chr5_23664749
5b	30.06	DCARv2_Chr5_23664772
5b	30.421	DCARv2_Chr5_23277552
5b	30.421	DCARv2_Chr5_23277555
5b	30.421	DCARv2_Chr5_23277627
5b	30.421	DCARv2_Chr5_23277630
5b	30.421	DCARv2_Chr5_23664754
5b	30.421	DCARv2_Chr5_23664775
5b	30.421	DCARv2_Chr5_23664780
5b	31.145	DCARv2_Chr5_23289006
5b	31.506	DCARv2_Chr5_23288638
5b	31.506	DCARv2_Chr5_23288652
5b	31.506	DCARv2_Chr5_23288680
5b	31.506	DCARv2_Chr5_23288954
5b	31.506	DCARv2_Chr5_23288961
5b	31.506	DCARv2_Chr5_23288966
5b	31.506	DCARv2_Chr5_23288976
5b	32.597	DCARv2_Chr5_23988631
5b	32.958	DCARv2_Chr5_23277558
5b	32.958	DCARv2_Chr5_23277564
5b	32.958	DCARv2_Chr5_23984500
5b	32.958	DCARv2_Chr5_23984509
5b	34.418	DCARv2_Chr5_25106294
5b	34.779	DCARv2_Chr5_25306952
5b	34.779	DCARv2_Chr5_25385585
5b	34.779	DCARv2_Chr5_25467411
5b	34.779	DCARv2_Chr5_25467762
5b	34.779	DCARv2_Chr5_25467793
5b	34.779	DCARv2_Chr5_25480754
5b	35.504	DCARv2_Chr5_28539605
5b	35.504	DCARv2_Chr5_28539659
5b	35.504	DCARv2_Chr5_29324149
5b	36.964	DCARv2_Chr5_30257967
5b	36.964	DCARv2_Chr5_30257978
5b	36.964	DCARv2_Chr5_30257988
5b	36.964	DCARv2_Chr5_30258393
5b	36.964	DCARv2_Chr5_30258414
5b	37.325	DCARv2_Chr5_30277003
5b	38.785	DCARv2_Chr5_32306011
5b	39.51	DCARv2_Chr5_33141363
5b	39.51	DCARv2_Chr5_33141673
5b	39.51	DCARv2_Chr5_33557708
5b	39.871	DCARv2_Chr5_35659853
5b	41.331	DCARv2_Chr5_37170969
5b	41.331	DCARv2_Chr5_37170996
5b	41.331	DCARv2_Chr5_37309068
5b	41.331	DCARv2_Chr5_37309107
5b	41.331	DCARv2_Chr5_37309433
5b	42.421	DCARv2_Chr5_38019872
5b	42.421	DCARv2_Chr5_38020175
5b	42.782	DCARv2_Chr5_38156096
5b	42.782	DCARv2_Chr5_38156131
5b	42.782	DCARv2_Chr5_38156150
5b	42.782	DCARv2_Chr5_38156350
5b	42.782	DCARv2_Chr5_38156361
5b	42.782	DCARv2_Chr5_38156370
5b	43.873	DCARv2_Chr5_38207409
5b	43.873	DCARv2_Chr5_38207576
5b	43.873	DCARv2_Chr5_38207579
5b	43.873	DCARv2_Chr5_38207582
5b	43.873	DCARv2_Chr5_38338447
5b	43.873	DCARv2_Chr5_38338463
5b	43.873	DCARv2_Chr5_38338762
5b	44.234	DCARv2_Chr5_38337454
5b	44.234	DCARv2_C10726352_3199
5b	44.234	DCARv2_C10726352_3532
5b	44.959	DCARv2_Chr5_38694084
5b	45.32	DCARv2_Chr5_38757823
5b	45.32	DCARv2_Chr5_38757834
5b	45.32	DCARv2_Chr5_38757836
5b	45.32	DCARv2_Chr5_38757839
5b	45.32	DCARv2_Chr5_38757844
5b	46.045	DCARv2_Chr5_38969319
5b	46.045	DCARv2_Chr5_38969617
5b	46.406	DCARv2_Chr5_38967864
5b	46.406	DCARv2_Chr5_39017913
5b	46.406	DCARv2_Chr5_39029105
5b	48.989	DCARv2_Chr5_40215345
5b	48.989	DCARv2_Chr5_40215593
5b	49.35	DCARv2_Chr5_40270903
5b	49.35	DCARv2_Chr5_40270948
5b	52.314	DCARv2_Chr5_40890525
5b	53.039	DCARv2_Chr5_41019015
5b	53.039	DCARv2_Chr5_41019017
5b	53.039	DCARv2_Chr5_41019049
5b	53.039	DCARv2_Chr5_41019367
5b	53.039	DCARv2_Chr5_41019380
5b	53.039	DCARv2_Chr5_41019413
5b	53.764	DCARv2_Chr5_41521348
5b	54.125	DCARv2_Chr5_41712213
5b	54.486	DCARv2_Chr5_41414758
5b	54.486	DCARv2_Chr5_41414770
5b	54.486	DCARv2_Chr5_41415125
5b	54.486	DCARv2_Chr5_41691511
5b	54.847	DCARv2_Chr5_41934822
5b	54.847	DCARv2_Chr5_41934831
6	0	DCARv2_Chr6_552637
6	2.584	DCARv2_Chr6_739854
6	10.351	DCARv2_Chr6_1399723
6	10.712	DCARv2_Chr6_1651724
6	16.02	DCARv2_Chr6_2206491
6	16.02	DCARv2_Chr6_2206212
6	16.02	DCARv2_Chr6_2206176
6	16.745	DCARv2_Chr6_2238398
6	16.745	DCARv2_Chr6_2238382
6	16.745	DCARv2_Chr6_2238375
6	16.745	DCARv2_Chr6_2238351
6	20.092	DCARv2_Chr6_2472547
6	20.092	DCARv2_Chr6_2472512
6	20.092	DCARv2_Chr6_2472502
6	20.092	DCARv2_Chr6_2472500
6	22.675	DCARv2_Chr6_2842733
6	23.4	DCARv2_Chr6_2972534
6	30.334	DCARv2_Chr6_3891937
6	35.244	DCARv2_Chr6_5133862
6	40.153	DCARv2_Chr6_5936630
6	40.153	DCARv2_Chr6_5936204
6	40.878	DCARv2_Chr6_6594753
6	41.969	DCARv2_Chr6_6993713
6	41.969	DCARv2_Chr6_6993445
6	41.969	DCARv2_Chr6_6993399
6	41.969	DCARv2_Chr6_6993364
6	42.694	DCARv2_B9_817786
6	42.694	DCARv2_B9_363416
6	42.694	DCARv2_B9_363410
6	42.694	DCARv2_B9_363398
6	43.055	DCARv2_Chr6_9113501
6	43.055	DCARv2_Chr6_9113286
6	43.055	DCARv2_Chr6_9113279
6	43.055	DCARv2_Chr6_9113278
6	43.055	DCARv2_Chr6_9113258
6	43.055	DCARv2_Chr6_9113231
6	43.055	DCARv2_Chr6_9113228
6	43.055	DCARv2_Chr6_9113201
6	43.055	DCARv2_Chr6_7757856
6	44.146	DCARv2_Chr6_9570541
6	44.507	DCARv2_Chr6_9969492
6	44.507	DCARv2_Chr6_9969153
6	44.507	DCARv2_Chr6_9734912
6	44.868	DCARv2_Chr6_10417609
6	46.328	DCARv2_Chr6_11960918
6	47.052	DCARv2_Chr6_12759149
6	47.052	DCARv2_Chr6_12758868
6	47.052	DCARv2_Chr6_12758850
6	47.052	DCARv2_Chr6_12610977
6	47.777	DCARv2_Chr6_18431190
6	47.777	DCARv2_Chr6_14981532
6	47.777	DCARv2_Chr6_14166190
6	47.777	DCARv2_Chr6_14166185
6	47.777	DCARv2_Chr6_14166168
6	47.777	DCARv2_Chr6_14166123
6	47.777	DCARv2_Chr6_14166122
6	47.777	DCARv2_Chr6_14155889
6	47.777	DCARv2_Chr6_14155662
6	47.777	DCARv2_Chr6_14155654
6	47.777	DCARv2_Chr6_14155630
6	47.777	DCARv2_Chr6_14155625
6	47.777	DCARv2_Chr6_14155624
6	47.777	DCARv2_Chr6_13999413
6	47.777	DCARv2_Chr6_13999042
6	47.777	DCARv2_Chr6_13991776
6	47.777	DCARv2_Chr6_13991737
6	48.138	DCARv2_Chr6_17598581
6	48.499	DCARv2_Chr6_19086251
6	48.499	DCARv2_Chr6_19086204
6	48.499	DCARv2_Chr6_19085864
6	48.499	DCARv2_Chr6_18806868
6	48.499	DCARv2_Chr6_18806529
6	48.499	DCARv2_Chr6_18806524
6	48.499	DCARv2_Chr6_18806499
6	48.499	DCARv2_Chr6_18806497
6	48.499	DCARv2_Chr6_18624232
6	48.499	DCARv2_Chr6_18613499
6	48.499	DCARv2_Chr6_18613489
6	48.499	DCARv2_Chr6_18417315
6	48.499	DCARv2_Chr6_18417311
6	48.499	DCARv2_Chr6_18417310
6	48.499	DCARv2_Chr6_18417301
6	49.59	DCARv2_Chr6_20024417
6	49.59	DCARv2_Chr6_20024036
6	49.59	DCARv2_Chr6_20024023
6	49.59	DCARv2_Chr6_20023979
6	49.59	DCARv2_Chr6_20023971
6	49.59	DCARv2_Chr6_20023969
6	50.315	DCARv2_Chr6_19504587
6	51.039	DCARv2_Chr6_23285576
6	51.039	DCARv2_Chr6_23285537
6	51.039	DCARv2_Chr6_22384614
6	51.039	DCARv2_Chr6_22022901
6	51.039	DCARv2_Chr6_22022650
6	51.039	DCARv2_Chr6_22022625
6	51.039	DCARv2_Chr6_21755474
6	51.039	DCARv2_Chr6_21755471
6	51.039	DCARv2_Chr6_21755469
6	51.039	DCARv2_Chr6_21755191
6	51.039	DCARv2_Chr6_21680923
6	51.039	DCARv2_Chr6_21216831
6	51.039	DCARv2_Chr6_21184877
6	51.039	DCARv2_Chr6_21184847
6	51.039	DCARv2_Chr6_21184467
6	51.4	DCARv2_Chr6_23277217
6	51.4	DCARv2_Chr6_23277191
6	51.4	DCARv2_Chr6_23277190
6	51.4	DCARv2_Chr6_23277175
6	51.4	DCARv2_Chr6_23183806
6	51.4	DCARv2_Chr6_21782425
6	51.761	DCARv2_Chr6_23321791
6	51.761	DCARv2_Chr6_23321790
6	52.122	DCARv2_Chr6_28419216
6	52.122	DCARv2_Chr6_28419195
6	52.122	DCARv2_Chr6_28419163
6	52.122	DCARv2_Chr6_28419146
6	52.122	DCARv2_Chr6_28418795
6	52.122	DCARv2_Chr6_28418753
6	52.122	DCARv2_Chr6_28418741
6	52.122	DCARv2_Chr6_28402468
6	52.122	DCARv2_Chr6_28218055
6	52.122	DCARv2_Chr6_28217618
6	52.122	DCARv2_Chr6_28193890
6	52.122	DCARv2_Chr6_28193884
6	52.122	DCARv2_Chr6_28193830
6	52.122	DCARv2_Chr6_28193644
6	52.122	DCARv2_Chr6_27835198
6	52.122	DCARv2_Chr6_27707512
6	52.122	DCARv2_Chr6_27707185
6	52.122	DCARv2_Chr6_27707127
6	52.122	DCARv2_Chr6_27707124
6	52.122	DCARv2_Chr6_27637411
6	52.122	DCARv2_Chr6_27320476
6	52.122	DCARv2_Chr6_27320420
6	52.122	DCARv2_Chr6_27251693
6	52.122	DCARv2_Chr6_27251675
6	52.122	DCARv2_Chr6_27251662
6	52.122	DCARv2_Chr6_27251390
6	52.122	DCARv2_Chr6_27196310
6	52.122	DCARv2_Chr6_27196308
6	52.122	DCARv2_Chr6_27196277
6	52.122	DCARv2_Chr6_27196275
6	52.122	DCARv2_Chr6_26826356
6	52.122	DCARv2_Chr6_26826347
6	52.122	DCARv2_Chr6_26826309
6	52.122	DCARv2_Chr6_26826102
6	52.122	DCARv2_Chr6_26706961
6	52.122	DCARv2_Chr6_26575113
6	52.122	DCARv2_Chr6_26575041
6	52.122	DCARv2_Chr6_26547638
6	52.122	DCARv2_Chr6_26547575
6	52.122	DCARv2_Chr6_26547289
6	52.122	DCARv2_Chr6_26547268
6	52.122	DCARv2_Chr6_26547262
6	52.122	DCARv2_Chr6_25894318
6	52.122	DCARv2_Chr6_25894263
6	52.122	DCARv2_Chr6_25696893
6	52.122	DCARv2_Chr6_25696892
6	52.122	DCARv2_Chr6_25485692
6	52.122	DCARv2_Chr6_25485399
6	52.122	DCARv2_Chr6_25475282
6	52.122	DCARv2_Chr6_25475275
6	52.122	DCARv2_Chr6_25475267
6	52.122	DCARv2_Chr6_25474996
6	52.122	DCARv2_Chr6_24803836
6	52.122	DCARv2_Chr6_24378823
6	52.122	DCARv2_Chr6_24378799
6	52.122	DCARv2_Chr6_24378786
6	52.122	DCARv2_Chr6_24378774
6	52.122	DCARv2_Chr6_24378769
6	52.483	DCARv2_Chr6_25724235
6	53.574	DCARv2_Chr6_31180155
6	53.574	DCARv2_Chr6_31160580
6	53.935	DCARv2_Chr6_31309653
6	54.296	DCARv2_Chr6_31415664
6	54.657	DCARv2_Chr6_32553336
6	54.657	DCARv2_Chr6_32553323
6	54.657	DCARv2_Chr6_31793146
6	54.657	DCARv2_Chr6_31792835
6	54.657	DCARv2_Chr6_31730026
6	54.657	DCARv2_Chr6_31729816
6	54.657	DCARv2_Chr6_31702853
6	54.657	DCARv2_Chr6_31702844
6	54.657	DCARv2_Chr6_31702494
6	54.657	DCARv2_Chr6_31660772
6	54.657	DCARv2_Chr6_31581373
6	54.657	DCARv2_Chr6_31581361
6	55.018	DCARv2_Chr6_32850148
6	55.018	DCARv2_Chr6_32850112
6	55.018	DCARv2_Chr6_31581374
6	55.018	DCARv2_Chr6_31581351
6	55.018	DCARv2_Chr6_31580946
6	55.018	DCARv2_Chr6_31580943
6	57.982	DCARv2_Chr6_34247595
6	57.982	DCARv2_Chr6_34247578
6	57.982	DCARv2_Chr6_34247572
6	57.982	DCARv2_Chr6_34247264
6	57.982	DCARv2_Chr6_34247245
6	57.982	DCARv2_Chr6_34247203
6	57.982	DCARv2_Chr6_34247181
6	58.343	DCARv2_Chr6_34247215
6	60.549	DCARv2_Chr6_34767198
6	60.549	DCARv2_Chr6_34753546
6	62.381	DCARv2_Chr6_35779608
6	62.381	DCARv2_Chr6_35779605
6	62.381	DCARv2_Chr6_35779581
6	62.381	DCARv2_Chr6_35779333
6	62.381	DCARv2_Chr6_35779308
6	62.381	DCARv2_Chr6_35779305
6	62.381	DCARv2_Chr6_35779291
6	62.381	DCARv2_Chr6_35779287
6	62.381	DCARv2_Chr6_35779257
6	63.472	DCARv2_Chr6_36240828
7	0	DCARv2_Chr7_745547
7	1.46	DCARv2_Chr7_1103420
7	1.46	DCARv2_Chr7_1143633
7	1.821	DCARv2_Chr7_1330792
7	2.182	DCARv2_Chr7_1328267
7	2.907	DCARv2_Chr7_1276442
7	2.907	DCARv2_Chr7_1276446
7	2.907	DCARv2_Chr7_1276455
7	2.907	DCARv2_Chr7_1276463
7	2.907	DCARv2_Chr7_1276878
7	2.907	DCARv2_Chr7_1276881
7	2.907	DCARv2_Chr7_1276899
7	2.907	DCARv2_Chr7_1276903
7	2.907	DCARv2_Chr7_1276907
7	5.113	DCARv2_Chr7_1990699
7	5.113	DCARv2_Chr7_1990730
7	10.022	DCARv2_Chr7_2780384
7	10.383	DCARv2_Chr7_3646374
7	10.383	DCARv2_Chr7_3646673
7	10.383	DCARv2_Chr7_3646682
7	10.383	DCARv2_Chr7_3646690
7	10.383	DCARv2_Chr7_3646697
7	11.108	DCARv2_Chr7_3927621
7	11.108	DCARv2_Chr7_3928004
7	11.108	DCARv2_Chr7_3928020
7	11.108	DCARv2_Chr7_3928086
7	11.108	DCARv2_Chr7_3928088
7	11.108	DCARv2_Chr7_4055025
7	11.108	DCARv2_Chr7_4055069
7	11.108	DCARv2_Chr7_4055070
7	11.833	DCARv2_Chr7_3932392
7	14.416	DCARv2_Chr7_4671851
7	15.141	DCARv2_Chr7_5190692
7	15.502	DCARv2_Chr7_5531315
7	16.227	DCARv2_Chr7_6235538
7	22.341	DCARv2_Chr7_8933210
7	23.801	DCARv2_Chr7_14648875
7	23.801	DCARv2_Chr7_14648879
7	23.801	DCARv2_Chr7_14648907
7	23.801	DCARv2_Chr7_14648918
7	23.801	DCARv2_Chr7_14649156
7	23.801	DCARv2_Chr7_14649157
7	23.801	DCARv2_Chr7_14649158
7	23.801	DCARv2_Chr7_14749799
7	24.162	DCARv2_Chr7_14645025
7	24.162	DCARv2_Chr7_14645028
7	24.162	DCARv2_Chr7_14645036
7	24.162	DCARv2_Chr7_14645043
7	24.162	DCARv2_Chr7_14645073
7	24.162	DCARv2_Chr7_14645436
7	24.523	DCARv2_Chr7_14292736
7	24.884	DCARv2_Chr7_14812267
7	25.975	DCARv2_Chr7_15255931
7	27.066	DCARv2_Chr7_9439832
7	27.427	DCARv2_Chr7_9439446
7	29.259	DCARv2_Chr7_16264345
7	31.091	DCARv2_Chr7_16564568
7	32.181	DCARv2_Chr7_10559196
7	32.906	DCARv2_Chr7_11169631
7	33.997	DCARv2_Chr7_10853822
7	34.358	DCARv2_Chr7_11600094
7	34.358	DCARv2_Chr7_11600095
7	34.358	DCARv2_Chr7_11600100
7	34.358	DCARv2_Chr7_11600422
7	34.719	DCARv2_Chr7_11923057
7	34.719	DCARv2_Chr7_11923124
7	36.551	DCARv2_Chr7_16845289
7	36.551	DCARv2_Chr7_16845328
7	36.551	DCARv2_Chr7_16845332
7	36.551	DCARv2_Chr7_16845628
7	36.551	DCARv2_B14_239074
7	36.551	DCARv2_B14_239272
7	36.912	DCARv2_Chr7_17109352
7	36.912	DCARv2_Chr7_17109386
7	36.912	DCARv2_Chr7_17109413
7	36.912	DCARv2_Chr7_17109439
7	38.003	DCARv2_Chr7_18037534
7	38.003	DCARv2_Chr7_18037912
7	39.463	DCARv2_Chr7_18410587
7	40.923	DCARv2_Chr7_20106606
7	40.923	DCARv2_Chr7_20106616
7	40.923	DCARv2_Chr7_20107034
7	40.923	DCARv2_Chr7_20200179
7	40.923	DCARv2_Chr7_20200199
7	40.923	DCARv2_Chr7_20200343
7	40.923	DCARv2_Chr7_20200372
7	40.923	DCARv2_Chr7_20200376
7	40.923	DCARv2_Chr7_21052573
7	40.923	DCARv2_Chr7_21052586
7	40.923	DCARv2_Chr7_21531963
7	40.923	DCARv2_Chr7_21531990
7	40.923	DCARv2_Chr7_21532184
7	40.923	DCARv2_Chr7_21532217
7	40.923	DCARv2_Chr7_21532224
7	41.284	DCARv2_Chr7_22057409
7	41.284	DCARv2_Chr7_22057415
7	41.284	DCARv2_Chr7_22057419
7	41.284	DCARv2_Chr7_22057765
7	42.008	DCARv2_Chr7_23003136
7	42.369	DCARv2_Chr7_23018295
7	42.369	DCARv2_Chr7_23019607
7	42.369	DCARv2_Chr7_23020601
7	42.369	DCARv2_Chr7_23240124
7	42.369	DCARv2_Chr7_23298794
7	42.369	DCARv2_Chr7_23325756
7	42.369	DCARv2_Chr7_23327779
7	42.369	DCARv2_Chr7_23328054
7	42.369	DCARv2_Chr7_23334613
7	42.369	DCARv2_Chr7_23334632
7	42.369	DCARv2_Chr7_23334843
7	42.369	DCARv2_Chr7_23861791
7	42.369	DCARv2_Chr7_23861793
7	42.369	DCARv2_Chr7_23862234
7	42.369	DCARv2_Chr7_23862242
7	42.369	DCARv2_Chr7_23862249
7	42.369	DCARv2_Chr7_23916958
7	42.369	DCARv2_Chr7_23916988
7	42.369	DCARv2_Chr7_23917345
7	43.46	DCARv2_Chr7_24484045
7	43.46	DCARv2_Chr7_24484066
7	43.46	DCARv2_Chr7_24716757
7	43.46	DCARv2_Chr7_24836938
7	43.46	DCARv2_Chr7_24837276
7	43.46	DCARv2_Chr7_24837279
7	44.92	DCARv2_Chr7_27105439
7	44.92	DCARv2_Chr7_27105506
7	44.92	DCARv2_Chr7_27105522
7	46.011	DCARv2_Chr7_32306656
7	46.372	DCARv2_Chr7_29081328
7	46.372	DCARv2_Chr7_32698262
7	46.733	DCARv2_Chr7_30144054
7	46.733	DCARv2_Chr7_30272433
7	46.733	DCARv2_Chr7_30391808
7	46.733	DCARv2_Chr7_30391832
7	46.733	DCARv2_Chr7_30391840
7	46.733	DCARv2_Chr7_30400327
7	47.094	DCARv2_Chr7_29694316
7	47.094	DCARv2_Chr7_29694327
7	47.094	DCARv2_Chr7_29694650
7	47.094	DCARv2_Chr7_31494578
7	47.455	DCARv2_Chr7_31527282
7	47.455	DCARv2_Chr7_31527330
7	47.455	DCARv2_Chr7_31527339
7	47.816	DCARv2_Chr7_29694248
7	47.816	DCARv2_Chr7_29694317
7	47.816	DCARv2_Chr7_29694647
7	48.541	DCARv2_Chr7_28119149
7	48.541	DCARv2_Chr7_28119501
7	49.266	DCARv2_Chr7_30047008
7	49.266	DCARv2_Chr7_31679730
7	49.266	DCARv2_Chr7_31679736
7	49.266	DCARv2_Chr7_31679738
7	49.266	DCARv2_Chr7_31679741
7	49.627	DCARv2_Chr7_31636432
7	49.988	DCARv2_Chr7_29091920
7	49.988	DCARv2_Chr7_29091923
7	50.349	DCARv2_Chr7_33029771
7	50.349	DCARv2_Chr7_33029801
7	50.349	DCARv2_Chr7_33030223
7	50.349	DCARv2_Chr7_33030231
7	50.349	DCARv2_Chr7_33030256
7	52.18	DCARv2_Chr7_33743982
7	52.541	DCARv2_Chr7_33795825
7	52.541	DCARv2_Chr7_33795845
7	52.902	DCARv2_Chr7_33980272
7	53.263	DCARv2_Chr7_34108911
7	53.624	DCARv2_Chr7_34162344
7	53.985	DCARv2_Chr7_34640210
7	55.817	DCARv2_Chr7_35282948
7	55.817	DCARv2_Chr7_35283002
7	55.817	DCARv2_Chr7_35283458
7	55.817	DCARv2_Chr7_35283484
7	55.817	DCARv2_Chr7_35283497
7	55.817	DCARv2_Chr7_35283498
7	56.542	DCARv2_Chr7_35599124
7	56.542	DCARv2_Chr7_35599131
7	56.542	DCARv2_Chr7_35599155
7	56.542	DCARv2_Chr7_35599163
7	56.542	DCARv2_Chr7_35599376
7	56.542	DCARv2_Chr7_35599377
7	56.542	DCARv2_Chr7_35599379
7	56.542	DCARv2_Chr7_35599382
7	56.542	DCARv2_Chr7_35599413
7	56.542	DCARv2_Chr7_35599423
7	56.903	DCARv2_Chr7_35178690
7	56.903	DCARv2_Chr7_35178948
7	57.994	DCARv2_Chr7_36095038
7	58.718	DCARv2_Chr7_36099967
7	58.718	DCARv2_Chr7_36114677
7	59.079	DCARv2_Chr7_36063651
7	59.079	DCARv2_Chr7_36063683
7	59.079	DCARv2_Chr7_36064036
7	60.17	DCARv2_Chr7_35998808
8	0	DCARv2_Chr8_204913
8	0	DCARv2_Chr8_204890
8	0	DCARv2_Chr8_204871
8	14.987	DCARv2_Chr8_3218259
8	14.987	DCARv2_Chr8_3218235
8	16.819	DCARv2_Chr8_3615108
8	18.65	DCARv2_Chr8_3930863
8	18.65	DCARv2_Chr8_3930861
8	22.773	DCARv2_Chr8_5471265
8	22.773	DCARv2_Chr8_5470917
8	22.773	DCARv2_Chr8_5470916
8	27.682	DCARv2_B27_148151
8	27.682	DCARv2_Chr8_7210273
8	27.682	DCARv2_Chr8_7210271
8	28.773	DCARv2_Chr8_8579387
8	31.357	DCARv2_Chr8_11174704
8	31.357	DCARv2_Chr8_11174687
8	31.357	DCARv2_Chr8_11174474
8	31.357	DCARv2_Chr8_11174471
8	32.448	DCARv2_Chr8_12504713
8	32.448	DCARv2_Chr8_12504358
8	32.448	DCARv2_Chr8_12504279
8	32.448	DCARv2_Chr8_12503918
8	32.448	DCARv2_Chr8_12503709
8	33.539	DCARv2_Chr8_12905037
8	33.539	DCARv2_Chr8_12905020
8	33.539	DCARv2_Chr8_12904985
8	33.9	DCARv2_S133.1_91480
8	33.9	DCARv2_S133.1_91416
8	33.9	DCARv2_S133.1_91105
8	33.9	DCARv2_S133.1_91086
8	34.624	DCARv2_Chr8_15503224
8	34.624	DCARv2_Chr8_15503200
8	34.624	DCARv2_Chr8_15503147
8	34.624	DCARv2_Chr8_15503146
8	34.624	DCARv2_Chr8_13979945
8	34.624	DCARv2_Chr8_10109039
8	34.624	DCARv2_Chr8_10108656
8	35.349	DCARv2_Chr8_16593963
8	35.71	DCARv2_Chr8_19258695
8	35.71	DCARv2_Chr8_18828818
8	35.71	DCARv2_Chr8_18828806
8	35.71	DCARv2_Chr8_18828433
8	35.71	DCARv2_Chr8_18828416
8	35.71	DCARv2_Chr8_18828353
8	35.71	DCARv2_Chr8_18227927
8	35.71	DCARv2_Chr8_17867803
8	35.71	DCARv2_Chr8_17320475
8	36.071	DCARv2_Chr8_17827317
8	36.071	DCARv2_Chr8_17321389
8	36.071	DCARv2_Chr8_17320927
8	37.531	DCARv2_Chr8_21017866
8	37.531	DCARv2_Chr8_21017863
8	37.531	DCARv2_Chr8_20921624
8	37.531	DCARv2_Chr8_20803120
8	37.531	DCARv2_Chr8_20713291
8	40.114	DCARv2_Chr8_22415600
8	40.475	DCARv2_Chr8_22669673
8	40.837	DCARv2_Chr8_23949569
8	40.837	DCARv2_Chr8_23949563
8	40.837	DCARv2_Chr8_23949524
8	40.837	DCARv2_Chr8_23949218
8	40.837	DCARv2_Chr8_23266224
8	40.837	DCARv2_Chr8_23265837
8	41.198	DCARv2_Chr8_25441620
8	41.198	DCARv2_Chr8_25441281
8	41.198	DCARv2_Chr8_25441263
8	41.198	DCARv2_Chr8_25441210
8	41.198	DCARv2_Chr8_25141131
8	41.198	DCARv2_Chr8_24377295
8	41.198	DCARv2_Chr8_24376980
8	41.198	DCARv2_Chr8_24034051
8	41.559	DCARv2_Chr8_25928866
8	41.559	DCARv2_Chr8_25928489
8	41.559	DCARv2_Chr8_25884246
8	41.559	DCARv2_Chr8_25884195
8	41.559	DCARv2_Chr8_25884186
8	44.142	DCARv2_Chr8_27258856
8	44.503	DCARv2_Chr8_27281705
8	44.503	DCARv2_Chr8_27281691
8	44.503	DCARv2_Chr8_27281662
8	44.503	DCARv2_Chr8_27281658
8	44.503	DCARv2_Chr8_27281653
8	44.503	DCARv2_Chr8_27281627
8	44.503	DCARv2_Chr8_27281352
8	44.503	DCARv2_Chr8_27281329
8	44.503	DCARv2_Chr8_27281300
8	44.864	DCARv2_Chr8_27805948
8	47.828	DCARv2_Chr8_27115556
8	48.189	DCARv2_Chr8_27115547
8	48.189	DCARv2_Chr8_27115543
8	48.189	DCARv2_Chr8_27115531
8	48.189	DCARv2_Chr8_27115527
8	48.189	DCARv2_Chr8_27115301
8	48.189	DCARv2_Chr8_27115257
8	48.189	DCARv2_Chr8_27115245
9	0	DCARv2_Chr9_2713063
9	0	DCARv2_Chr9_2713011
9	0	DCARv2_Chr9_2713008
9	0	DCARv2_Chr9_2712984
9	0	DCARv2_Chr9_2712702
9	0.725	DCARv2_Chr9_2719974
9	0.725	DCARv2_Chr9_2719670
9	0.725	DCARv2_Chr9_2142716
9	1.086	DCARv2_Chr9_3024393
9	1.086	DCARv2_Chr9_3024341
9	6.795	DCARv2_Chr9_5472515
9	9.759	DCARv2_Chr9_8539797
9	10.12	DCARv2_Chr9_8813914
9	11.211	DCARv2_Chr9_9319387
9	11.211	DCARv2_Chr9_9319321
9	13.417	DCARv2_Chr9_10024915
9	18.327	DCARv2_Chr9_12735384
9	18.327	DCARv2_Chr9_12735348
9	18.327	DCARv2_Chr9_12735346
9	18.327	DCARv2_Chr9_12735033
9	18.327	DCARv2_Chr9_12734969
9	23.237	DCARv2_Chr9_16986117
9	26.2	DCARv2_B18_470781
9	26.2	DCARv2_Chr9_18419899
9	27.66	DCARv2_B18_120241
9	27.66	DCARv2_B18_119761
9	27.66	DCARv2_B18_119731
9	32.968	DCARv2_Chr9_25054325
9	32.968	DCARv2_Chr9_25054068
9	32.968	DCARv2_Chr9_25054067
9	32.968	DCARv2_Chr9_25054036
9	34.059	DCARv2_Chr9_25256061
9	35.891	DCARv2_Chr9_26614936
9	35.891	DCARv2_Chr9_26614921
9	38.097	DCARv2_Chr9_28239861
9	39.188	DCARv2_Chr9_28895050
9	39.188	DCARv2_Chr9_28895040
9	39.188	DCARv2_Chr9_28894729
9	39.188	DCARv2_Chr9_28894672
9	40.279	DCARv2_Chr9_29207801
9	40.279	DCARv2_Chr9_29207427
9	40.279	DCARv2_Chr9_29207418
9	42.111	DCARv2_Chr9_30852135
9	42.111	DCARv2_Chr9_30852093
9	42.472	DCARv2_Chr9_30852103
9	43.197	DCARv2_Chr9_30968266
9	43.197	DCARv2_Chr9_30968082
9	43.197	DCARv2_Chr9_30968070
9	43.197	DCARv2_Chr9_30968060
9	43.197	DCARv2_Chr9_30968056
9	43.197	DCARv2_Chr9_30968012
9	43.921	DCARv2_Chr9_31012232
9	44.282	DCARv2_Chr9_31007671
9	44.643	DCARv2_Chr9_30757746
9	49.158	DCARv2_Chr9_31916618
9	49.158	DCARv2_Chr9_31916603
9	49.158	DCARv2_Chr9_31916552
9	49.158	DCARv2_Chr9_31916282
9	49.158	DCARv2_Chr9_31916279
9	49.158	DCARv2_Chr9_31916258
9	51.364	DCARv2_Chr9_31911710
9	51.725	DCARv2_Chr9_31912088
9	51.725	DCARv2_Chr9_31911761
9	51.725	DCARv2_Chr9_31911737
9	53.931	DCARv2_Chr9_32400978
9	54.292	DCARv2_Chr9_32415264
9	56.876	DCARv2_Chr9_32793199
9	59.082	DCARv2_Chr9_33380039

## Sheet: Supp Table5
	Suppl. Table S5. Pearson correlation between visual evaluation, color components and carotenoid contents of carrot root in F2 population A
		Visual evaluation	L*	a*	b*	α-carotene	β-carotene
	L*	0.079
	a*	0.093	0.674***
	b*	−0.167*	0.615***	0.899***
	α-carotene	−0.176*	0.367***	0.533***	0.537**
	β-carotene	0.048	0.333***	0.547***	0.508**	0.775***
	Lutein	0.065	0.266*	0.265*	0.186*	0.354***	0.284**
	***p<0.0001, **p<0.001, *p<0.05.

## Sheet: Supp Table6
Suppl. Table S6. The 144 genes within the confidence interval (2-LOD reduction on each side) of QTL at around 31 Mb on chromosome 1
Gene	Location	arabi-defline1 or description2
DCAR_002518	DCARv2_Chr1:30090315..30092376 reverse	TBP-associated factor 13
DCAR_002519	DCARv2_Chr1:30102431..30102653 forward	prostatic spermine-binding protein (Gossypium hirsutum)*
DCAR_002520	DCARv2_Chr1:30105503..30107287 reverse	desiccation-related protein PCC13-62-like (Nicotiana tabacum)*
DCAR_002521	DCARv2_Chr1:30117838..30118132 forward	GNAT family N-acetyltransferase (Pontibacter sp. GY10130)*
DCAR_002522	DCARv2_Chr1:30128758..30134500 forward	gibberellin 2-oxidase 4
DCAR_002523	DCARv2_Chr1:30135361..30140332 reverse	Plant neutral invertase family protein
DCAR_002524	DCARv2_Chr1:30162411..30164087 reverse	myb domain protein 112
DCAR_002525	DCARv2_Chr1:30183220..30203446 reverse	HECT-type E3 ubiquitin transferase (Daucus carota subsp. sativus)*
DCAR_002526	DCARv2_Chr1:30207235..30215274 forward	zinc knuckle (CCHC-type) family protein
DCAR_002527	DCARv2_Chr1:30215692..30219043 reverse	ribosomal protein S1
DCAR_002528	DCARv2_Chr1:30234695..30235319 reverse	pectin methylesterase inhibitor 2
DCAR_002529	DCARv2_Chr1:30235862..30238667 reverse	mitochondrial lipoamide dehydrogenase 1
DCAR_002530	DCARv2_Chr1:30239616..30241277 reverse	Protein phosphatase 2C family protein
DCAR_002531	DCARv2_Chr1:30243334..30248040 reverse	Galactosyltransferase family protein
DCAR_002532	DCARv2_Chr1:30267189..30274484 forward	Adenine nucleotide alpha hydrolases-like superfamily protein
DCAR_002533	DCARv2_Chr1:30278947..30281051 forward	Pectin lyase-like superfamily protein
DCAR_002534	DCARv2_Chr1:30281714..30285823 reverse	HCO3- transporter family
DCAR_002535	DCARv2_Chr1:30290194..30291232 forward	F-box family protein
DCAR_002536	DCARv2_Chr1:30291705..30293201 reverse	iron-regulated transporter 1
DCAR_002537	DCARv2_Chr1:30295642..30299619 reverse	S-adenosyl-L-methionine-dependent methyltransferases superfamily protein
DCAR_002538	DCARv2_Chr1:30305429..30309833 reverse	S-adenosyl-L-methionine-dependent methyltransferases superfamily protein
DCAR_002539	DCARv2_Chr1:30445982..30456658 reverse	ARM repeat superfamily protein
DCAR_002540	DCARv2_Chr1:30479698..30482154 reverse	S-adenosyl-L-methionine-dependent methyltransferases superfamily protein
DCAR_002541	DCARv2_Chr1:30486844..30487899 reverse	RING/U-box superfamily protein
DCAR_002542	DCARv2_Chr1:30491479..30493074 reverse	RING/U-box superfamily protein
DCAR_002543	DCARv2_Chr1:30495182..30496015 reverse	RING/U-box superfamily protein
DCAR_002544	DCARv2_Chr1:30498061..30499384 reverse	RING/U-box superfamily protein
DCAR_002545	DCARv2_Chr1:30507590..30508040 forward	Tetratricopeptide repeat (TPR)-like superfamily protein
DCAR_002546	DCARv2_Chr1:30512708..30513884 forward	S-adenosylmethionine synthetase 1
DCAR_002547	DCARv2_Chr1:30517058..30524762 reverse	squamosa promoter-binding protein-like 12
DCAR_002548	DCARv2_Chr1:30534531..30536719 reverse	Protein kinase superfamily protein
DCAR_002549	DCARv2_Chr1:30544092..30549151 forward	Nucleotide-sugar transporter family protein
DCAR_002550	DCARv2_Chr1:30557355..30559141 forward	Plant invertase/pectin methylesterase inhibitor superfamily
DCAR_002551	DCARv2_Chr1:30559694..30563947 reverse	ribosomal protein L3 plastid
DCAR_002552	DCARv2_Chr1:30566928..30571900 forward	Ca2+-activated RelA/spot homolog
DCAR_002553	DCARv2_Chr1:30573676..30577683 reverse	CBL-interacting protein kinase 2
DCAR_002554	DCARv2_Chr1:30591797..30593436 reverse	late embryogenesis abundant domain-containing protein / LEA domain-containing protein
DCAR_002555	DCARv2_Chr1:30595550..30597069 forward	TF-B3 domain-containing protein (Daucus carota subsp. sativus)*
DCAR_002556	DCARv2_Chr1:30597615..30601891 reverse	TF-B3 domain-containing protein (Daucus carota subsp. sativus)*
DCAR_002557	DCARv2_Chr1:30606305..30611327 forward	Class II aaRS and biotin synthetases superfamily protein
DCAR_002558	DCARv2_Chr1:30618563..30618806 forward	DUF761 domain protein (Gossypium australe)*
DCAR_002559	DCARv2_Chr1:30632424..30632835 forward	TBC1 domain family member 22A like (Actinidia chinensis var. chinensis)*
DCAR_002560	DCARv2_Chr1:30634552..30638179 reverse	transcription regulatory protein SNF5, putative (BSH)
DCAR_002561	DCARv2_Chr1:30639267..30647442 forward	Calcium-dependent lipid-binding (CaLB domain) family protein
DCAR_002562	DCARv2_Chr1:30651615..30654398 forward	TBP-associated factor 15
DCAR_002563	DCARv2_Chr1:30655783..30657301 forward	Pentatricopeptide repeat (PPR) superfamily protein
DCAR_002564	DCARv2_Chr1:30661113..30662142 forward	Protein of unknown function (DUF793)
DCAR_002565	DCARv2_Chr1:30667403..30669656 forward	cell elongation protein / DWARF1 / DIMINUTO (DIM)
DCAR_002566	DCARv2_Chr1:30673060..30674965 forward	Cytokine-induced anti-apoptosis inhibitor 1, Fe-S biogenesis
DCAR_002567	DCARv2_Chr1:30681281..30689175 reverse	Thioredoxin domain-containing protein (Prunus persica)*
DCAR_002568	DCARv2_Chr1:30690336..30692898 reverse	YELLOW STRIPE like 7
DCAR_002569	DCARv2_Chr1:30696396..30698922 reverse	YELLOW STRIPE like 7
DCAR_002570	DCARv2_Chr1:30703427..30716657 reverse	P-loop containing nucleoside triphosphate hydrolases superfamily protein
DCAR_002571	DCARv2_Chr1:30720168..30725510 forward	ATNUC-L2,NUC-L2,PARLL1 nucleolin like 2
DCAR_002572	DCARv2_Chr1:30730146..30734276 forward	DRBM domain-containing protein (Daucus carota subsp. sativus)*
DCAR_002573	DCARv2_Chr1:30756050..30761227 forward	ATNUC-L1,NUC-L1,PARL1 nucleolin like 1
DCAR_002574	DCARv2_Chr1:30762974..30765139 reverse	glycosyl hydrolase 9C3
DCAR_002575	DCARv2_Chr1:30765247..30765836 reverse	glycosyl hydrolase 9C1
DCAR_002576	DCARv2_Chr1:30768328..30773257 reverse	photosystem II stability/assembly factor, chloroplast (HCF136)
DCAR_002577	DCARv2_Chr1:30778510..30782851 forward	peptidoglycan-binding LysM domain-containing protein
DCAR_002578	DCARv2_Chr1:30783643..30784030 reverse	P-loop containing nucleoside triphosphate hydrolases superfamily protein
DCAR_002579	DCARv2_Chr1:30785219..30786182 reverse	P-loop containing nucleoside triphosphate hydrolases superfamily protein
DCAR_002580	DCARv2_Chr1:30788762..30789713 reverse	P-loop containing nucleoside triphosphate hydrolases superfamily protein
DCAR_002581	DCARv2_Chr1:30794062..30794994 forward	Calcium-binding EF-hand family protein
DCAR_002582	DCARv2_Chr1:30844774..30848638 forward	Calcium-binding EF-hand family protein
DCAR_002583	DCARv2_Chr1:30849608..30850956 reverse	Zinc-binding ribosomal protein family protein
DCAR_002584	DCARv2_Chr1:30860115..30861016 reverse	Endochitinase A (Prunus yedoensis var. nudiflora)*
DCAR_002585	DCARv2_Chr1:30881141..30882851 reverse	cytochrome P450, family 86, subfamily B, polypeptide 1
DCAR_002586	DCARv2_Chr1:30885982..30886918 forward	P-loop containing nucleoside triphosphate hydrolases superfamily protein
DCAR_002587	DCARv2_Chr1:30888997..30892391 forward	P-loop containing nucleoside triphosphate hydrolases superfamily protein
DCAR_002588	DCARv2_Chr1:30894330..30895360 forward	mRNA splicing factor, thioredoxin-like U5 snRNP
DCAR_002589	DCARv2_Chr1:30900889..30905707 reverse	Succinyl-CoA ligase, alpha subunit
DCAR_002590	DCARv2_Chr1:30908457..30909795 reverse	Pentatricopeptide repeat (PPR) superfamily protein
DCAR_002591	DCARv2_Chr1:30910995..30913212 reverse	BTB/POZ domain protein (Trema orientale)*
DCAR_002592	DCARv2_Chr1:30914321..30916416 reverse	Pentatricopeptide repeat (PPR) superfamily protein
DCAR_002593	DCARv2_Chr1:30917995..30921795 reverse	thioredoxin X
DCAR_002594	DCARv2_Chr1:30991299..30992043 forward	TCP family transcription factor
DCAR_002595	DCARv2_Chr1:31004295..31004526 reverse	GH16 domain-containing protein (Verticillium longisporum)*
DCAR_002596	DCARv2_Chr1:31015647..31016402 reverse	hydroxyproline-rich glycoprotein family protein
DCAR_002597	DCARv2_Chr1:31017716..31017941 forward	GH16 domain-containing protein (Verticillium longisporum)*
DCAR_002598	DCARv2_Chr1:31021905..31023036 forward	phosphotyrosyl phosphatase activator (PTPA) family protein
DCAR_002599	DCARv2_Chr1:31026304..31029379 forward	Dihydrodipicolinate reductase, bacterial/plant
DCAR_002600	DCARv2_Chr1:31030072..31032700 reverse	P-loop containing nucleoside triphosphate hydrolases superfamily protein
DCAR_002601	DCARv2_Chr1:31036112..31038768 reverse	P-loop containing nucleoside triphosphate hydrolases superfamily protein
DCAR_002602	DCARv2_Chr1:31040300..31046016 forward	pyrimidine d
DCAR_002603	DCARv2_Chr1:31046850..31048857 reverse	glyceraldehyde 3-phosphate dehydrogenase A subunit 2
DCAR_002604	DCARv2_Chr1:31055834..31060617 forward	Fe superoxide dismutase 3
DCAR_002605	DCARv2_Chr1:31064252..31080692 forward	myosin 1
DCAR_002606	DCARv2_Chr1:31084250..31086334 forward	alpha/beta-Hydrolases superfamily protein
DCAR_002607	DCARv2_Chr1:31088921..31091250 forward	RNI-like superfamily protein
DCAR_002608	DCARv2_Chr1:31110906..31114540 reverse	Duplicated homeodomain-like superfamily protein
DCAR_002609	DCARv2_Chr1:31117808..31118012 forward	Uncharacterized protein
DCAR_002610	DCARv2_Chr1:31121542..31128145 reverse	acetyl Co-enzyme a carboxylase biotin carboxylase subunit
DCAR_002611	DCARv2_Chr1:31137184..31142175 forward	Haloacid dehalogenase-like hydrolase (HAD) superfamily protein
DCAR_002612	DCARv2_Chr1:31149197..31151492 forward	Eukaryotic aspartyl protease family protein
DCAR_002613	DCARv2_Chr1:31167438..31169202 reverse	Leucine-rich repeat (LRR) family protein
DCAR_002614	DCARv2_Chr1:31173905..31180656 reverse	RPA70-kDa subunit B
DCAR_002615	DCARv2_Chr1:31183191..31184552 forward	TF-B3 domain-containing protein (Daucus carota subsp. sativus)*
DCAR_002616	DCARv2_Chr1:31190041..31198592 reverse	Plant protein of unknown function (DUF639)
DCAR_002617	DCARv2_Chr1:31199459..31200773 reverse	Galactosyl transferase GMA12/MNN10 family protein
DCAR_002618	DCARv2_Chr1:31202426..31203449 forward	Ribosomal protein L1p/L10e family
DCAR_002619	DCARv2_Chr1:31205834..31208590 forward	Pyruvate kinase family protein
DCAR_002620	DCARv2_Chr1:31213055..31214012 forward	PsbQ-like 1
DCAR_002621	DCARv2_Chr1:31220460..31222733 forward	peroxin 22
DCAR_002622	DCARv2_Chr1:31232006..31233679 forward	gibberellin 2-oxidase 8
DCAR_002623	DCARv2_Chr1:31236297..31237666 reverse	Serine/threonine-protein kinase dhkG (Actinidia chinensis var. chinensis)*
DCAR_002624	DCARv2_Chr1:31239118..31240501 reverse	HXXXD-type acyl-transferase family protein
DCAR_002625	DCARv2_Chr1:31243086..31244454 reverse	HXXXD-type acyl-transferase family protein
DCAR_002626	DCARv2_Chr1:31249681..31250410 reverse	cytochrome P450, family 71, subfamily B, polypeptide 10
DCAR_002627	DCARv2_Chr1:31251881..31252883 reverse	HXXXD-type acyl-transferase family protein
DCAR_002628	DCARv2_Chr1:31255002..31255320 reverse	HXXXD-type acyl-transferase family protein
DCAR_002629	DCARv2_Chr1:31255394..31256177 reverse	HXXXD-type acyl-transferase family protein
DCAR_002630	DCARv2_Chr1:31257873..31262147 reverse	tobamovirus multiplication protein 3
DCAR_002631	DCARv2_Chr1:31268473..31269395 reverse	TATA binding protein associated factor 21kDa subunit
DCAR_002632	DCARv2_Chr1:31273647..31276654 reverse	CCCH-type zinc finger family protein
DCAR_002633	DCARv2_Chr1:31279721..31281773 reverse	Homeodomain-like superfamily protein
DCAR_002634	DCARv2_Chr1:31283807..31291612 reverse	UBX domain-containing protein
DCAR_002635	DCARv2_Chr1:31319536..31322555 forward	C2H2-like zinc finger protein
DCAR_002636	DCARv2_Chr1:31341474..31343895 reverse	Homeodomain-like superfamily protein
DCAR_002637	DCARv2_Chr1:31359610..31359913 reverse	NADH-ubiquinone oxidoreductase B18 subunit, putative
DCAR_002638	DCARv2_Chr1:31362247..31366724 reverse	peptide transporter 2
DCAR_002639	DCARv2_Chr1:31385772..31387354 forward	glutamate decarboxylase
DCAR_002640	DCARv2_Chr1:31389314..31391036 forward	protein XRI1-like (Nicotiana sylvestris)*
DCAR_002641	DCARv2_Chr1:31409796..31409949 reverse	Uncharacterized protein
DCAR_002642	DCARv2_Chr1:31411489..31412600 reverse	indeterminate(ID)-domain 14
DCAR_002643	DCARv2_Chr1:31437187..31437660 forward	cleavage and polyadenylation specificity factor 100
DCAR_002644	DCARv2_Chr1:31445538..31449884 forward	Trypsin family protein with PDZ domain
DCAR_002645	DCARv2_Chr1:31458446..31458845 forward	Peptidase S7 domain-containing protein (Spinacia oleracea)*
DCAR_002646	DCARv2_Chr1:31464118..31464706 forward	SOR_SNZ domain-containing protein (Daucus carota subsp. sativus)*
DCAR_002647	DCARv2_Chr1:31466102..31467015 forward	pyridoxine biosynthesis 1.2
DCAR_002648	DCARv2_Chr1:31467259..31468990 reverse	NAD(P)-binding Rossmann-fold superfamily protein
DCAR_002649	DCARv2_Chr1:31469619..31474649 reverse	Putative translation machinery associated TMA7 (Rosa chinensis)*
DCAR_002650	DCARv2_Chr1:31477874..31479095 forward	F-box family protein
DCAR_002651	DCARv2_Chr1:31479491..31480679 reverse	ENTH/VHS/GAT family protein
DCAR_002652	DCARv2_Chr1:31482228..31493780 reverse	ARM repeat superfamily protein
DCAR_002653	DCARv2_Chr1:31496283..31499459 reverse	ZIP metal ion transporter family
DCAR_002654	DCARv2_Chr1:31505394..31509276 reverse	Microtubule associated protein (MAP65/ASE1) family protein
DCAR_002655	DCARv2_Chr1:31516935..31518553 reverse	cyclin J18
DCAR_002656	DCARv2_Chr1:31519651..31523808 reverse	annexin 5
DCAR_002657	DCARv2_Chr1:31536305..31539296 forward	ULP_PROTEASE domain-containing protein (Daucus carota subsp. sativus)*
DCAR_002658	DCARv2_Chr1:31539397..31541444 forward	ULP_PROTEASE domain-containing protein (Daucus carota subsp. sativus)*
DCAR_002659	DCARv2_Chr1:31548803..31558886 forward	SET domain group 37
DCAR_002660	DCARv2_Chr1:31573638..31580610 reverse	putative protein kinase 1
DCAR_002661	DCARv2_Chr1:31627766..31630484 forward	DNAse I-like superfamily protein
1referencing Phytozome (https://phytozome.jgi.doe.gov/pz/portal.html#) [10]
2The top hit protein having description by Blastp against UniProt or SwissProt (*). Genes without arabi defline were subjected to Blastp search.
